# Supplementary material for: Forest structure, timber species regeneration, and timber volume dynamics along a logging gradient in a lowland tropical rainforest in Africa: Implications for biodiversity conservation and sustainable timber management
Source: PLoS One. 2025 Jun 5;20(6):e0323413. doi: 10.1371/journal.pone.0323413 (PMC12140287; doi:10.1371/journal.pone.0323413)
Supplement: S1 Table — (CSV) [file pone.0323413.s001.csv]

id	Year_Last logged	Logging_intensity	Species_name	Growth_form	Timber_non.timber	Succession_type	Timber_Class	Numbers of trees for DBH<10 cm	Numbers of trees for DBH?10 to <60 cm	Numbers of trees for DBH?60 cm	T otal tree count
B1_1	29	Heavily logged	Albizia zygia (DC.) J.F.Macbr.	Upper canopy	Timber species	Late Succession	2	14	1	1	16
B1_1	29	Heavily logged	Alstonia boonei De Wild.	Upper canopy	Timber species	Late Succession	2	0	1	1	2
B1_1	29	Heavily logged	Cola gigantea A.Chev.	Upper canopy	Timber species	Late Succession	3	1	0	1	2
B1_1	29	Heavily logged	Cynometra alexandri C. H. Wright	Upper canopy	Timber species	Late Succession	2	27	5	1	33
B1_1	29	Heavily logged	Khaya anthotheca C.DC.	Upper canopy	Timber species	Late Succession	1	6	4	1	11
B1_1	29	Heavily logged	Maesopsis eminii Engl.	Upper canopy	Timber species	Pioneer	2	1	0	1	2
B1_1	29	Heavily logged	Majidea fosteri (Sprague) Radlk.	Lower canopy	Nontimber species	Late Succession		0	1	1	2
B1_1	29	Heavily logged	Margaritaria discoidea (Baill.) G.L. Webster (Baill.) G.L.Webster	Lower canopy	Timber species	Late Succession	3	0	0	1	1
B1_1	29	Heavily logged	Zanthoxylum rubescens Planch. ex Hook.	Lower canopy	Timber species	Late Succession	3	2	3	1	6
B1_1	29	Heavily logged	Acalypha neptunica Müll.Arg.	Treelet	Nontimber species	Pioneer		30	0	0	30
B1_1	29	Heavily logged	Albizia glaberrima (Schumach. & Thonn.) Benth.	Lower canopy	Timber species	Late Succession	2	1	0	0	1
B1_1	29	Heavily logged	Alchornea laxifora (Benth.) Pax & K.Hoffm.	Understory	Nontimber species	Pioneer		95	3	0	98
B1_1	29	Heavily logged	Antidesma laciniatum Müll.Arg.	Understory	Nontimber species	Late Succession		3	1	0	4
B1_1	29	Heavily logged	Argomuellera macrophylla Pax	Understory	Nontimber species	Pioneer		1	0	0	1
B1_1	29	Heavily logged	Belonophora coffeoides Hook.f.	Understory	Nontimber species	Late Succession		0	1	0	1
B1_1	29	Heavily logged	Bombax buonopozense P.Beauv.	Upper canopy	Nontimber species	Late Succession		2	0	0	2
B1_1	29	Heavily logged	Bridelia micrantha (Hochst.) Baill.	Understory	Nontimber species	Pioneer		1	0	0	1
B1_1	29	Heavily logged	Campylospermum densiflorum (De Wild. & T.Durand)	Understory	Nontimber species	Late Succession		1	0	0	1
B1_1	29	Heavily logged	Celtis gomphophylla Engl.	Lower canopy	Timber species	Late Succession	2	2	0	0	2
B1_1	29	Heavily logged	Celtis mildbraedii Engl.	Upper canopy	Timber species	Late Succession	2	37	21	0	58
B1_1	29	Heavily logged	Celtis zenkeri Engl.	Upper canopy	Timber species	Late Succession	2	30	11	0	41
B1_1	29	Heavily logged	Chaetachme aristata Planch	Understory	Nontimber species	Late Succession		1	0	0	1
B1_1	29	Heavily logged	Coffea canephora Pierre ex A. Froehner	Understory	Nontimber species	Late Succession		2	0	0	2
B1_1	29	Heavily logged	Cordia millenii Bak.	Upper canopy	Timber species	Late Succession	2	0	2	0	2
B1_1	29	Heavily logged	Croton sylvaticus Hochst.	Lower canopy	Timber species	Pioneer	3	1	4	0	5
B1_1	29	Heavily logged	Desplatsia dewevrei (De Wild. & T. Durand) Burret	Understory	Nontimber species	Late Succession		1	0	0	1
B1_1	29	Heavily logged	Dombeya kirkii Mast.	Lower canopy	Nontimber species	Pioneer		0	1	0	1
B1_1	29	Heavily logged	Engleropytum oblanceolatum (S.Moore) T.D.Penn.	Lower canopy	Timber species	Late Succession	3	6	3	0	9
B1_1	29	Heavily logged	Erythrina excelsa Bak.	Lower canopy	Nontimber species	Late Succession		2	0	0	2
B1_1	29	Heavily logged	Ficus barteri Sprague	Upper canopy	Nontimber species	Late Succession		1	0	0	1
B1_1	29	Heavily logged	Ficus mucuso Welw. Ex Ficalho	Upper canopy	Timber species	Late Succession	3	1	1	0	2
B1_1	29	Heavily logged	Ficus sur Forssk.	Lower canopy	Timber species	Late Succession	3	1	1	0	2
B1_1	29	Heavily logged	Fleroya stipulosa (DC.) Y.F. Leroy	Upper canopy	Timber species	Late Succession	3	2	0	0	2
B1_1	29	Heavily logged	Funtumia elastica (Preuss) Stapf	Lower canopy	Timber species	Pioneer	2	12	15	0	27
B1_1	29	Heavily logged	Gambeya albida (G.Don) Aubrév. & Pellegr.	Upper canopy	Timber species	Late Succession	2	13	4	0	17
B1_1	29	Heavily logged	Gambeya muerensis (Engl.) Liben	Upper canopy	Timber species	Late Succession	2	0	5	0	5
B1_1	29	Heavily logged	Glenniea africana (Radlk.) Leenh.	Lower canopy	Nontimber species	Late Succession		1	4	0	5
B1_1	29	Heavily logged	Glyphaea brevis (Spreng.) Monach.	Treelet	Nontimber species	Late Succession		18	1	0	19
B1_1	29	Heavily logged	Greenwayodendron suaveolens (Engl. & Diels) Verdc.	Lower canopy	Timber species	Late Succession	2	1	0	0	1
B1_1	29	Heavily logged	Kigelia africana (Lam.) Benth.	Lower canopy	Nontimber species	Late Succession		1	0	0	1
B1_1	29	Heavily logged	Lasiodiscus pervillei (mildbraedii) Baill.	Understory	Nontimber species	Late Succession		9	1	0	10
B1_1	29	Heavily logged	Leplaea cedrata (A.Chev.) E.J.M.Koenen & J.J.de Wilde	Upper canopy	Timber species	Late Succession	1	2	1	0	3
B1_1	29	Heavily logged	Leptonychia mildbraedii Engl.	Understory	Nontimber species	Late Succession		9	0	0	9
B1_1	29	Heavily logged	Leptonychia mildbraedii Engl.	Understory	Nontimber species	Late Succession		0	1	0	1
B1_1	29	Heavily logged	Lovoa trichilioides Harms	Upper canopy	Timber species	Late Succession	1	3	0	0	3
B1_1	29	Heavily logged	Lychnodiscus cerospermus Radlk.	Understory	Nontimber species	Late Succession		3	1	0	4
B1_1	29	Heavily logged	Macaranga monandra Müll. Arg.	Lower canopy	Nontimber species	Late Succession		2	2	0	4
B1_1	29	Heavily logged	Maerua duchesnei (De Wild.) F. White	Understory	Nontimber species	Late Succession		7	5	0	12
B1_1	29	Heavily logged	Mallotus oppositifolius (Geiseler) Müll. Arg.	Treelet	Nontimber species	Late Succession		1	1	0	2
B1_1	29	Heavily logged	Mildbraediodendron excelsum Harms	Upper canopy	Timber species	Late Succession	2	1	0	0	1
B1_1	29	Heavily logged	Milicia excelsa (Welw.) C.C. Berg	Upper canopy	Timber species	Late Succession	1	2	1	0	3
B1_1	29	Heavily logged	Morus mesozygia Stapf	Upper canopy	Timber species	Late Succession	2	4	1	0	5
B1_1	29	Heavily logged	Myrianthus holstii Engl.	Understory	Nontimber species	Late Succession		4	0	0	4
B1_1	29	Heavily logged	Oxyanthus speciosus DC.	Understory	Nontimber species	Late Succession		4	0	0	4
B1_1	29	Heavily logged	Parkia filicoidea Welw. ex Oliv.	Lower canopy	Nontimber species	Late Succession		1	0	0	1
B1_1	29	Heavily logged	Piptadeniastrum africanum (Hook. f.) Brenan	Upper canopy	Timber species	Late Succession	3	2	0	0	2
B1_1	29	Heavily logged	Pouteria altissima (A. Chev.) Baehni	Upper canopy	Timber species	Late Succession	2	4	15	0	19
B1_1	29	Heavily logged	Premna angolensis Gürke	Lower canopy	Timber species	Late Succession	3	2	2	0	4
B1_1	29	Heavily logged	Pseudospondias microcarpa (A. Rich.) Engl.	Upper canopy	Timber species	Late Succession	3	0	3	0	3
B1_1	29	Heavily logged	Ricinodendron heudelotii (Baill.) Heckel	Upper canopy	Timber species	Late Succession	3	0	2	0	2
B1_1	29	Heavily logged	Rinorea beniensis (ardisiaeflora) Engl.	Understory	Nontimber species	Late Succession		0	12	0	12
B1_1	29	Heavily logged	Rinorea dentata (P.Beauv.) Kuntze	Understory	Nontimber species	Late Succession		7	0	0	7
B1_1	29	Heavily logged	Scolopia spp (SKOSS)	Understory	Nontimber species	Late Succession		1	0	0	1
B1_1	29	Heavily logged	Tabernaemontana pachysiphon Stapf	Understory	Nontimber species	Late Succession		1	0	0	1
B1_1	29	Heavily logged	Tapura fischeri Engl.	Lower canopy	Nontimber species	Pioneer		5	3	0	8
B1_1	29	Heavily logged	Tetrapleura tetraptera (Schumach. & Thonn.) Taub.	Lower canopy	Nontimber species	Late Succession		1	1	0	2
B1_1	29	Heavily logged	Treculia africana Decne	Lower canopy	Timber species	Late Succession	3	2	0	0	2
B1_1	29	Heavily logged	Trema orientalis (L.) Blume	Understory	Nontimber species	Pioneer		1	1	0	2
B1_1	29	Heavily logged	Trichilia prieuriana A. Juss.	Lower canopy	Timber species	Late Succession	3	15	3	0	18
B1_1	29	Heavily logged	Trichilia rubescens Oliv.	Understory	Timber species	Late Succession	3	13	2	0	15
B1_1	29	Heavily logged	Trilepisium madagascariense DC.	Lower canopy	Timber species	Late Succession	3	2	6	0	8
B1_1	29	Heavily logged	Turraea robusta Gürke	Understory	Nontimber species	Late Succession		0	1	0	1
B1_1	29	Heavily logged	Vepris nobilis Del.	Understory	Nontimber species	Late Succession		2	3	0	5
B1_2	29	Heavily logged	Balanites wilsoniana Dawe & Sprague	Lower canopy	Nontimber species	Late Succession		9	3	2	14
B1_2	29	Heavily logged	Alstonia boonei De Wild.	Upper canopy	Timber species	Late Succession	2	0	2	1	3
B1_2	29	Heavily logged	Celtis mildbraedii Engl.	Upper canopy	Timber species	Late Succession	2	25	22	1	48
B1_2	29	Heavily logged	Khaya anthotheca C.DC.	Upper canopy	Timber species	Late Succession	1	15	10	1	26
B1_2	29	Heavily logged	Maesopsis eminii Engl.	Upper canopy	Timber species	Pioneer	2	0	1	1	2
B1_2	29	Heavily logged	Margaritaria discoidea (Baill.) G.L. Webster (Baill.) G.L.Webster	Lower canopy	Timber species	Late Succession	3	0	1	1	2
B1_2	29	Heavily logged	Pseudospondias microcarpa (A. Rich.) Engl.	Upper canopy	Timber species	Late Succession	3	1	0	1	2
B1_2	29	Heavily logged	Acalypha neptunica Müll.Arg.	Treelet	Nontimber species	Pioneer		3	0	0	3
B1_2	29	Heavily logged	Alangium chinense (Lour.) Harms	Understory	Nontimber species	Pioneer		0	2	0	2
B1_2	29	Heavily logged	Alchornea laxifora (Benth.) Pax & K.Hoffm.	Understory	Nontimber species	Pioneer		140	7	0	147
B1_2	29	Heavily logged	Antiaris toxicaria (Pers.) Lesch.	Upper canopy	Timber species	Late Succession	2	2	1	0	3
B1_2	29	Heavily logged	Antidesma membranaceum Müll.Arg.	Understory	Nontimber species	Pioneer		1	2	0	3
B1_2	29	Heavily logged	Baphia wollastonii Baker f.	Understory	Nontimber species	Late Succession		0	2	0	2
B1_2	29	Heavily logged	Belonophora coffeoides Hook.f.	Understory	Nontimber species	Late Succession		0	1	0	1
B1_2	29	Heavily logged	Bridelia micrantha (Hochst.) Baill.	Understory	Nontimber species	Pioneer		2	1	0	3
B1_2	29	Heavily logged	Caloncoba crepiniana (schweinfurthii) Gilg	Understory	Nontimber species	Late Succession		1	2	0	3
B1_2	29	Heavily logged	Campylospermum densiflorum (De Wild. & T.Durand)	Understory	Nontimber species	Late Succession		8	0	0	8
B1_2	29	Heavily logged	Celtis gomphophylla Engl.	Upper canopy	Timber species	Late Succession	2	0	1	0	1
B1_2	29	Heavily logged	Celtis philppensis (wightii) Blanco	Lower canopy	Timber species	Late Succession	2	1	0	0	1
B1_2	29	Heavily logged	Celtis zenkeri Engl.	Upper canopy	Timber species	Late Succession	2	15	9	0	24
B1_2	29	Heavily logged	Chionanthus (Linociera) mildbraedii (Gilg & G.Schellenb.) Stearn	Understory	Nontimber species	Late Succession		0	1	0	1
B1_2	29	Heavily logged	Cleistopholis patens (Benth.) Engl. & Diels	Upper canopy	Timber species	Pioneer	3	1	1	0	2
B1_2	29	Heavily logged	Coffea spp.	Understory	Nontimber species	Late Succession		1	1	0	2
B1_2	29	Heavily logged	Cordia millenii Bak.	Upper canopy	Timber species	Late Succession	2	2	0	0	2
B1_2	29	Heavily logged	Croton sylvaticus Hochst.	Lower canopy	Timber species	Pioneer	3	2	3	0	5
B1_2	29	Heavily logged	Cynometra alexandri C. H. Wright	Upper canopy	Timber species	Late Succession	2	23	11	0	34
B1_2	29	Heavily logged	Desplatsia dewevrei (De Wild. & T. Durand) Burret	Understory	Nontimber species	Late Succession		3	1	0	4
B1_2	29	Heavily logged	Diospyros abyssinica (Hiern) F. White	Lower canopy	Timber species	Late Succession	3	1	0	0	1
B1_2	29	Heavily logged	Drypetes spp	Understory	Nontimber species	Late Succession		1	0	0	1
B1_2	29	Heavily logged	Ehretia cymosa Thonn.	Lower canopy	Nontimber species	Late Succession		0	2	0	2
B1_2	29	Heavily logged	Engleropytum oblanceolatum (S.Moore) T.D.Penn.	Lower canopy	Timber species	Late Succession	3	4	7	0	11
B1_2	29	Heavily logged	Erythrina excelsa Bak.	Lower canopy	Nontimber species	Late Succession		1	1	0	2
B1_2	29	Heavily logged	Ficus mucuso Welw. Ex Ficalho	Upper canopy	Timber species	Late Succession	3	1	0	0	1
B1_2	29	Heavily logged	Ficus natalensis Hochst.	Upper canopy	Timber species	Late Succession	3	0	1	0	1
B1_2	29	Heavily logged	Funtumia elastica (Preuss) Stapf	Lower canopy	Timber species	Pioneer	2	15	17	0	32
B1_2	29	Heavily logged	Gambeya albida (G.Don) Aubrév. & Pellegr.	Upper canopy	Timber species	Late Succession	2	4	6	0	10
B1_2	29	Heavily logged	Gambeya gorungosana (Engl.) Liben	Upper canopy	Timber species	Late Succession	2	0	2	0	2
B1_2	29	Heavily logged	Gambeya perpulchra (Mildbr. ex Hutch. & Dalziel) Aubrév. & Pellegr.	Upper canopy	Timber species	Late Succession	2	6	8	0	14
B1_2	29	Heavily logged	Glenniea africana (Radlk.) Leenh.	Lower canopy	Nontimber species	Late Succession		4	7	0	11
B1_2	29	Heavily logged	Glyphaea brevis (Spreng.) Monach.	Treelet	Nontimber species	Late Succession		22	5	0	27
B1_2	29	Heavily logged	Greenwayodendron suaveolens (Engl. & Diels) Verdc.	Lower canopy	Timber species	Late Succession	2	0	3	0	3
B1_2	29	Heavily logged	Greenwayodendron suaveolens (Engl. & Diels) Verdc.	Lower canopy	Timber species	Late Succession	2	5	0	0	5
B1_2	29	Heavily logged	Klainedoxa gabonensis Pierre ex Engl.	Upper canopy	Timber species	Late Succession	3	1	4	0	5
B1_2	29	Heavily logged	Lepisanthes senegalensis (Poir.) Leenh.	Understory	Nontimber species	Late Succession		1	0	0	1
B1_2	29	Heavily logged	Leplaea cedrata (A.Chev.) E.J.M.Koenen & J.J.de Wilde	Lower canopy	Timber species	Late Succession	1	2	0	0	2
B1_2	29	Heavily logged	Leptonychia mildbraedii Engl.	Understory	Nontimber species	Late Succession		2	2	0	4
B1_2	29	Heavily logged	Lovoa trichilioides Harms	Upper canopy	Timber species	Late Succession	1	0	1	0	1
B1_2	29	Heavily logged	Lychnodiscus cerospermus Radlk.	Understory	Nontimber species	Late Succession		1	2	0	3
B1_2	29	Heavily logged	Macaranga monandra Müll. Arg.	Lower canopy	Nontimber species	Late Succession		3	0	0	3
B1_2	29	Heavily logged	Maerua duchesnei (De Wild.) F. White	Understory	Nontimber species	Late Succession		4	0	0	4
B1_2	29	Heavily logged	Mallotus oppositifolius (Geiseler) Müll. Arg.	Treelet	Nontimber species	Late Succession		4	0	0	4
B1_2	29	Heavily logged	Manilkara dawei (Stapf) Chiov.	Lower canopy	Nontimber species	Late Succession		3	1	0	4
B1_2	29	Heavily logged	Milicia excelsa (Welw.) C.C. Berg	Upper canopy	Timber species	Late Succession	1	1	3	0	4
B1_2	29	Heavily logged	Monodora angolensis Welw	Understory	Timber species	Late Succession	3	0	2	0	2
B1_2	29	Heavily logged	Morus mesozygia Stapf	Upper canopy	Timber species	Late Succession	2	1	2	0	3
B1_2	29	Heavily logged	Myrianthus holstii Engl.	Understory	Nontimber species	Late Succession		3	4	0	7
B1_2	29	Heavily logged	Oxyanthus speciosus DC.	Understory	Nontimber species	Late Succession		5	0	0	5
B1_2	29	Heavily logged	Pouteria altissima (A. Chev.) Baehni	Upper canopy	Timber species	Late Succession	2	12	7	0	19
B1_2	29	Heavily logged	Pycnanthus angolensis (Welw.) Warb.	Upper canopy	Nontimber species	Late Succession		4	1	0	5
B1_2	29	Heavily logged	Rinorea beniensis (ardisiaeflora) Engl.	Understory	Nontimber species	Late Succession		44	1	0	45
B1_2	29	Heavily logged	Rinorea dentata (P.Beauv.) Kuntze	Understory	Nontimber species	Late Succession		4	0	0	4
B1_2	29	Heavily logged	Strombosia scheffleri Engl.	Lower canopy	Nontimber species	Late Succession		1	3	0	4
B1_2	29	Heavily logged	Tabernaemontana pachysiphon Stapf	Understory	Nontimber species	Late Succession		9	3	0	12
B1_2	29	Heavily logged	Tapura fischeri Engl.	Lower canopy	Nontimber species	Pioneer		0	1	0	1
B1_2	29	Heavily logged	Tetrapleura tetraptera (Schumach. & Thonn.) Taub.	Lower canopy	Nontimber species	Late Succession		1	3	0	4
B1_2	29	Heavily logged	Tetrorchidium didymostemon (Baill.) Pax & K.Hoffm.	Understory	Nontimber species	Pioneer		0	1	0	1
B1_2	29	Heavily logged	Treculia africana Decne	Lower canopy	Timber species	Late Succession	3	0	2	0	2
B1_2	29	Heavily logged	Trema orientalis (L.) Blume	Understory	Nontimber species	Pioneer		0	1	0	1
B1_2	29	Heavily logged	Trichilia prieuriana A. Juss.	Lower canopy	Timber species	Late Succession	3	13	5	0	18
B1_2	29	Heavily logged	Trichilia rubescens Oliv.	Understory	Timber species	Late Succession	3	8	1	0	9
B1_2	29	Heavily logged	Trilepisium madagascariense DC.	Lower canopy	Timber species	Late Succession	3	11	34	0	45
B1_2	29	Heavily logged	Vepris nobilis Del.	Understory	Nontimber species	Late Succession		7	3	0	10
B1_3	29	Heavily logged	Antiaris toxicaria (Pers.) Lesch.	Upper canopy	Timber species	Late Succession	2	4	3	1	8
B1_3	29	Heavily logged	Celtis mildbraedii Engl.	Upper canopy	Timber species	Late Succession	2	7	9	1	17
B1_3	29	Heavily logged	Cola gigantea A.Chev.	Upper canopy	Timber species	Late Succession	3	0	1	1	2
B1_3	29	Heavily logged	Cynometra alexandri C. H. Wright	Upper canopy	Timber species	Late Succession	2	2	5	1	8
B1_3	29	Heavily logged	Gambeya albida (G.Don) Aubrév. & Pellegr.	Upper canopy	Timber species	Late Succession	2	5	5	1	11
B1_3	29	Heavily logged	Gambeya perpulchra (Mildbr. ex Hutch. & Dalziel) Aubrév. & Pellegr.	Upper canopy	Timber species	Late Succession	2	3	4	1	8
B1_3	29	Heavily logged	Khaya anthotheca C.DC.	Upper canopy	Timber species	Late Succession	1	12	27	1	40
B1_3	29	Heavily logged	Milicia excelsa (Welw.) C.C. Berg	Upper canopy	Timber species	Late Succession	1	2	2	1	5
B1_3	29	Heavily logged	Morus mesozygia Stapf	Upper canopy	Timber species	Late Succession	2	0	6	1	7
B1_3	29	Heavily logged	Sterculia dawei Sprague	Lower canopy	Timber species	Late Succession	3	0	0	1	1
B1_3	29	Heavily logged	Acalypha neptunica Müll.Arg.	Treelet	Nontimber species	Pioneer		3	0	0	3
B1_3	29	Heavily logged	Albizia glaberrima (Schumach. & Thonn.) Benth.	Lower canopy	Timber species	Late Succession	2	0	1	0	1
B1_3	29	Heavily logged	Albizia zygia (DC.) J.F.Macbr.	Upper canopy	Timber species	Late Succession	2	0	1	0	1
B1_3	29	Heavily logged	Alchornea laxifora (Benth.) Pax & K.Hoffm.	Understory	Nontimber species	Pioneer		49	6	0	55
B1_3	29	Heavily logged	Alstonia boonei De Wild.	Upper canopy	Timber species	Late Succession	2	0	2	0	2
B1_3	29	Heavily logged	Antidesma membranaceum Müll.Arg.	Understory	Nontimber species	Pioneer		2	1	0	3
B1_3	29	Heavily logged	Antrocaryon micraster A. Chev. & Guill.	Upper canopy	Nontimber species	Late Succession		0	1	0	1
B1_3	29	Heavily logged	Argomuellera macrophylla Pax	Understory	Nontimber species	Pioneer		1	2	0	3
B1_3	29	Heavily logged	Baphia wollastonii Baker f.	Understory	Nontimber species	Late Succession		1	0	0	1
B1_3	29	Heavily logged	Belonophora coffeoides Hook.f.	Understory	Nontimber species	Late Succession		2	0	0	2
B1_3	29	Heavily logged	Bridelia micrantha (Hochst.) Baill.	Understory	Nontimber species	Pioneer		2	0	0	2
B1_3	29	Heavily logged	Caloncoba crepiniana (schweinfurthii) Gilg	Understory	Nontimber species	Late Succession		0	1	0	1
B1_3	29	Heavily logged	Campylospermum densiflorum (De Wild. & T.Durand)	Understory	Nontimber species	Late Succession		3	0	0	3
B1_3	29	Heavily logged	Celtis zenkeri Engl.	Upper canopy	Timber species	Late Succession	2	7	9	0	16
B1_3	29	Heavily logged	Chaetachme aristata Planch	Understory	Nontimber species	Late Succession		1	0	0	1
B1_3	29	Heavily logged	Cleistopholis patens (Benth.) Engl. & Diels	Upper canopy	Timber species	Pioneer	3	1	0	0	1
B1_3	29	Heavily logged	Coffea robusta L.Linden	Understory	Nontimber species	Late Succession		2	0	0	2
B1_3	29	Heavily logged	Coffea spp.	Understory	Nontimber species	Late Succession		4	1	0	5
B1_3	29	Heavily logged	Cordia millenii Bak.	Upper canopy	Timber species	Late Succession	2	0	1	0	1
B1_3	29	Heavily logged	Croton macrostachyus Hoschst.ex Delile	Lower canopy	Timber species	Pioneer	3	0	1	0	1
B1_3	29	Heavily logged	Croton megalocarpus Hutch.	Upper canopy	Timber species	Pioneer	3	2	3	0	5
B1_3	29	Heavily logged	Croton sylvaticus Hochst.	Lower canopy	Timber species	Pioneer	3	1	3	0	4
B1_3	29	Heavily logged	Desplatsia dewevrei (De Wild. & T. Durand) Burret	Understory	Nontimber species	Late Succession		1	3	0	4
B1_3	29	Heavily logged	Drypetes gerrardii Hutch.	Lower canopy	Nontimber species	Late Succession		2	0	0	2
B1_3	29	Heavily logged	Drypetes spp	Understory	Nontimber species	Late Succession		13	13	0	26
B1_3	29	Heavily logged	Engleropytum oblanceolatum (S.Moore) T.D.Penn.	Lower canopy	Timber species	Late Succession	3	4	6	0	10
B1_3	29	Heavily logged	Entandrophragama utile (Dawe & Sprague) Sprague	Upper canopy	Timber species	Late Succession	1	0	1	0	1
B1_3	29	Heavily logged	Fagaropsis angolensis (Engl.) Dale	Upper canopy	Timber species	Pioneer	3	0	2	0	2
B1_3	29	Heavily logged	Funtumia africana (Benth.) Stapf	Lower canopy	Timber species	Pioneer	2	2	7	0	9
B1_3	29	Heavily logged	Funtumia elastica (Preuss) Stapf	Lower canopy	Timber species	Pioneer	2	8	21	0	29
B1_3	29	Heavily logged	Gambeya muerensis (Engl.) Liben	Upper canopy	Timber species	Late Succession	2	1	0	0	1
B1_3	29	Heavily logged	Glenniea africana (Radlk.) Leenh.	Lower canopy	Nontimber species	Late Succession		5	12	0	17
B1_3	29	Heavily logged	Glyphaea brevis (Spreng.) Monach.	Treelet	Nontimber species	Late Succession		9	0	0	9
B1_3	29	Heavily logged	Glyphaea brevis (Spreng.) Monach.	Understory	Nontimber species	Late Succession		0	2	0	2
B1_3	29	Heavily logged	Greenwayodendron suaveolens (Engl. & Diels) Verdc.	Lower canopy	Timber species	Late Succession	2	1	2	0	3
B1_3	29	Heavily logged	Klainedoxa gabonensis Pierre ex Engl.	Upper canopy	Timber species	Late Succession	3	0	2	0	2
B1_3	29	Heavily logged	Lasiodiscus pervillei (mildbraedii) Baill.	Understory	Nontimber species	Late Succession		9	1	0	10
B1_3	29	Heavily logged	Lepisanthes senegalensis (Poir.) Leenh.	Understory	Nontimber species	Late Succession		1	0	0	1
B1_3	29	Heavily logged	Leplaea cedrata (A.Chev.) E.J.M.Koenen & J.J.de Wilde	Upper canopy	Timber species	Late Succession	1	0	1	0	1
B1_3	29	Heavily logged	Leptonychia mildbraedii Engl.	Understory	Nontimber species	Late Succession		6	1	0	7
B1_3	29	Heavily logged	Lychnodiscus cerospermus Radlk.	Understory	Nontimber species	Late Succession		3	7	0	10
B1_3	29	Heavily logged	Macaranga monandra Müll. Arg.	Lower canopy	Nontimber species	Late Succession		4	0	0	4
B1_3	29	Heavily logged	Maerua duchesnei (De Wild.) F. White	Understory	Nontimber species	Late Succession		1	1	0	2
B1_3	29	Heavily logged	Maesopsis eminii Engl.	Upper canopy	Timber species	Pioneer	2	1	3	0	4
B1_3	29	Heavily logged	Majidea fosteri (Sprague) Radlk.	Lower canopy	Nontimber species	Late Succession		0	3	0	3
B1_3	29	Heavily logged	Mallotus oppositifolius (Geiseler) Müll. Arg.	Treelet	Nontimber species	Late Succession		3	0	0	3
B1_3	29	Heavily logged	Mammea africana Sabine	Upper canopy	Timber species	Late Succession	3	4	0	0	4
B1_3	29	Heavily logged	Manilkara dawei (Stapf) Chiov.	Lower canopy	Nontimber species	Late Succession		2	0	0	2
B1_3	29	Heavily logged	Margaritaria discoidea (Baill.) G.L. Webster (Baill.) G.L.Webster	Lower canopy	Timber species	Late Succession	3	0	3	0	3
B1_3	29	Heavily logged	Mimusops bagshawei S. Moore	Upper canopy	Nontimber species	Late Succession		0	8	0	8
B1_3	29	Heavily logged	Myrianthus holstii Engl.	Understory	Nontimber species	Late Succession		12	8	0	20
B1_3	29	Heavily logged	Oxyanthus speciosus DC.	Understory	Nontimber species	Late Succession		8	0	0	8
B1_3	29	Heavily logged	Oxyanthus speciosus DC.	Understory	Nontimber species	Late Succession		0	1	0	1
B1_3	29	Heavily logged	Pouteria altissima (A. Chev.) Baehni	Upper canopy	Timber species	Late Succession	2	23	21	0	44
B1_3	29	Heavily logged	Pseudospondias microcarpa (A. Rich.) Engl.	Upper canopy	Timber species	Late Succession	3	2	0	0	2
B1_3	29	Heavily logged	Pycnanthus angolensis (Welw.) Warb.	Upper canopy	Nontimber species	Late Succession		1	3	0	4
B1_3	29	Heavily logged	Rinorea beniensis (ardisiaeflora) Engl.	Understory	Nontimber species	Late Succession		10	3	0	13
B1_3	29	Heavily logged	Rinorea dentata (P.Beauv.) Kuntze	Understory	Nontimber species	Late Succession		7	1	0	8
B1_3	29	Heavily logged	Strombosia scheffleri Engl.	Lower canopy	Nontimber species	Late Succession		0	1	0	1
B1_3	29	Heavily logged	Tabernaemontana pachysiphon Stapf	Understory	Nontimber species	Late Succession		11	0	0	11
B1_3	29	Heavily logged	Tapura fischeri Engl.	Lower canopy	Nontimber species	Pioneer		2	3	0	5
B1_3	29	Heavily logged	Tetrapleura tetraptera (Schumach. & Thonn.) Taub.	Lower canopy	Nontimber species	Late Succession		0	4	0	4
B1_3	29	Heavily logged	Tetrorchidium didymostemon (Baill.) Pax & K.Hoffm.	Understory	Nontimber species	Pioneer		1	0	0	1
B1_3	29	Heavily logged	Thecacoris lucida (Pax) Hutch.	Understory	Nontimber species	Late Succession		3	1	0	4
B1_3	29	Heavily logged	Treculia africana Decne	Lower canopy	Timber species	Late Succession	3	0	1	0	1
B1_3	29	Heavily logged	Trema orientalis (L.) Blume	Understory	Nontimber species	Pioneer		0	2	0	2
B1_3	29	Heavily logged	Trichilia dregeana Sond.	Upper canopy	Timber species	Late Succession	3	0	2	0	2
B1_3	29	Heavily logged	Trichilia prieuriana A. Juss.	Lower canopy	Timber species	Late Succession	3	7	13	0	20
B1_3	29	Heavily logged	Trichilia rubescens Oliv.	Understory	Timber species	Late Succession	3	14	0	0	14
B1_3	29	Heavily logged	Trichilia rubescens Oliv.	Understory	Timber species	Late Succession	3	0	3	0	3
B1_3	29	Heavily logged	Trilepisium madagascariense DC.	Lower canopy	Timber species	Late Succession	3	7	19	0	26
B1_3	29	Heavily logged	Vepris nobilis Del.	Understory	Nontimber species	Late Succession		4	3	0	7
B1_3	29	Heavily logged	Vepris nobilis Del.	Understory	Nontimber species	Late Succession		0	3	0	3
B1_3	29	Heavily logged	Vitex ferruginea Schumach. & Thonn.	Understory	Nontimber species	Pioneer		1	3	0	4
B1_3	29	Heavily logged	Zanthoxylum rubescens Planch. ex Hook.	Lower canopy	Timber species	Late Succession	3	0	1	0	1
B1_4	29	Heavily logged	Albizia glaberrima (Schumach. & Thonn.) Benth.	Lower canopy	Timber species	Late Succession	2	1	4	1	6
B1_4	29	Heavily logged	Cola gigantea A.Chev.	Upper canopy	Timber species	Late Succession	3	1	6	1	8
B1_4	29	Heavily logged	Ficus mucuso Welw. Ex Ficalho	Upper canopy	Timber species	Late Succession	3	1	0	1	2
B1_4	29	Heavily logged	Khaya anthotheca C.DC.	Upper canopy	Timber species	Late Succession	1	11	14	1	26
B1_4	29	Heavily logged	Pseudospondias microcarpa (A. Rich.) Engl.	Upper canopy	Timber species	Late Succession	3	8	18	1	27
B1_4	29	Heavily logged	Ricinodendron heudelotii (Baill.) Heckel	Upper canopy	Timber species	Late Succession	3	0	1	1	2
B1_4	29	Heavily logged	Schrebera arborea Chev.	Lower canopy	Timber species	Late Succession	3	0	1	1	2
B1_4	29	Heavily logged	Acalypha neptunica Müll.Arg.	Treelet	Nontimber species	Pioneer		3	0	0	3
B1_4	29	Heavily logged	Albizia zygia (DC.) J.F.Macbr.	Upper canopy	Timber species	Late Succession	2	0	4	0	4
B1_4	29	Heavily logged	Alchornea laxifora (Benth.) Pax & K.Hoffm.	Understory	Nontimber species	Pioneer		45	5	0	50
B1_4	29	Heavily logged	Alstonia boonei De Wild.	Upper canopy	Timber species	Late Succession	2	1	1	0	2
B1_4	29	Heavily logged	Antiaris toxicaria (Pers.) Lesch.	Upper canopy	Timber species	Late Succession	2	2	2	0	4
B1_4	29	Heavily logged	Antidesma membranaceum Müll.Arg.	Understory	Nontimber species	Pioneer		6	1	0	7
B1_4	29	Heavily logged	Argomuellera macrophylla Pax	Understory	Nontimber species	Pioneer		1	2	0	3
B1_4	29	Heavily logged	Balanites wilsoniana Dawe & Sprague	Lower canopy	Nontimber species	Late Succession		0	1	0	1
B1_4	29	Heavily logged	Blighia unijugata Baker	Understory	Nontimber species	Late Succession		1	0	0	1
B1_4	29	Heavily logged	Caloncoba crepiniana (schweinfurthii) Gilg	Understory	Nontimber species	Late Succession		0	1	0	1
B1_4	29	Heavily logged	Campylospermum densiflorum (De Wild. & T.Durand)	Understory	Nontimber species	Late Succession		22	0	0	22
B1_4	29	Heavily logged	Celtis mildbraedii Engl.	Upper canopy	Timber species	Late Succession	2	1	1	0	2
B1_4	29	Heavily logged	Celtis philppensis (wightii) Blanco	Lower canopy	Timber species	Late Succession	2	2	0	0	2
B1_4	29	Heavily logged	Celtis zenkeri Engl.	Upper canopy	Timber species	Late Succession	2	2	3	0	5
B1_4	29	Heavily logged	Cleistopholis patens (Benth.) Engl. & Diels	Upper canopy	Timber species	Late Succession	3	0	3	0	3
B1_4	29	Heavily logged	Coffea canephora Pierre ex A. Froehner	Understory	Nontimber species	Late Succession		2	1	0	3
B1_4	29	Heavily logged	Coffea spp.	Understory	Nontimber species	Late Succession		1	0	0	1
B1_4	29	Heavily logged	Croton sylvaticus Hochst.	Lower canopy	Timber species	Pioneer	3	2	2	0	4
B1_4	29	Heavily logged	Cynometra alexandri C. H. Wright	Upper canopy	Timber species	Late Succession	2	28	18	0	46
B1_4	29	Heavily logged	Dombeya kirkii Mast.	Lower canopy	Nontimber species	Pioneer		0	2	0	2
B1_4	29	Heavily logged	Drypetes spp	Understory	Nontimber species	Late Succession		2	0	0	2
B1_4	29	Heavily logged	Drypetes ugandensis Hutch.	Understory	Nontimber species	Late Succession		1	2	0	3
B1_4	29	Heavily logged	Engleropytum oblanceolatum (S.Moore) T.D.Penn.	Lower canopy	Timber species	Late Succession	3	2	4	0	6
B1_4	29	Heavily logged	Euphorbia teke Schweinf. ex Pax	Understory	Nontimber species	Pioneer		1	0	0	1
B1_4	29	Heavily logged	Ficus natalensis Hochst.	Upper canopy	Timber species	Late Succession	3	1	0	0	1
B1_4	29	Heavily logged	Ficus polita Vahl	Lower canopy	Timber species	Late Succession	3	2	0	0	2
B1_4	29	Heavily logged	Ficus saussureana DC.	Lower canopy	Timber species	Late Succession	3	0	1	0	1
B1_4	29	Heavily logged	Ficus sur Forssk.	Lower canopy	Timber species	Late Succession	3	0	3	0	3
B1_4	29	Heavily logged	Funtumia elastica (Preuss) Stapf	Lower canopy	Timber species	Pioneer	2	0	1	0	1
B1_4	29	Heavily logged	Gambeya albida (G.Don) Aubrév. & Pellegr.	Upper canopy	Timber species	Late Succession	2	1	2	0	3
B1_4	29	Heavily logged	Gambeya perpulchra (Mildbr. ex Hutch. & Dalziel) Aubrév. & Pellegr.	Upper canopy	Timber species	Late Succession	2	1	0	0	1
B1_4	29	Heavily logged	Glenniea africana (Radlk.) Leenh.	Lower canopy	Nontimber species	Late Succession		1	0	0	1
B1_4	29	Heavily logged	Glyphaea brevis (Spreng.) Monach.	Treelet	Nontimber species	Late Succession		13	1	0	14
B1_4	29	Heavily logged	Greenwayodendron suaveolens (Engl. & Diels) Verdc.	Lower canopy	Timber species	Late Succession	2	2	0	0	2
B1_4	29	Heavily logged	Klainedoxa gabonensis Pierre ex Engl.	Upper canopy	Timber species	Late Succession	3	0	2	0	2
B1_4	29	Heavily logged	Lasiodiscus pervillei (mildbraedii) Baill.	Understory	Nontimber species	Late Succession		21	7	0	28
B1_4	29	Heavily logged	Lepisanthes senegalensis (Poir.) Leenh.	Understory	Nontimber species	Late Succession		4	2	0	6
B1_4	29	Heavily logged	Leptonychia mildbraedii Engl.	Understory	Nontimber species	Late Succession		3	0	0	3
B1_4	29	Heavily logged	Maerua duchesnei (De Wild.) F. White	Understory	Nontimber species	Late Succession		1	1	0	2
B1_4	29	Heavily logged	Mallotus oppositifolius (Geiseler) Müll. Arg.	Treelet	Nontimber species	Late Succession		34	0	0	34
B1_4	29	Heavily logged	Mammea africana Sabine	Upper canopy	Timber species	Late Succession	3	4	0	0	4
B1_4	29	Heavily logged	Mimusops bagshawei S. Moore	Upper canopy	Nontimber species	Late Succession		9	1	0	10
B1_4	29	Heavily logged	Morus mesozygia Stapf	Upper canopy	Timber species	Late Succession	2	0	4	0	4
B1_4	29	Heavily logged	Morus mesozygia Stapf	Upper canopy	Timber species	Late Succession	2	3	0	0	3
B1_4	29	Heavily logged	Myrianthus holstii Engl.	Understory	Nontimber species	Late Succession		3	6	0	9
B1_4	29	Heavily logged	Ochna membranacea Oliv.	Understory	Nontimber species	Late Succession		2	0	0	2
B1_4	29	Heavily logged	Ochna membranacea Oliv.	Understory	Nontimber species	Late Succession		0	3	0	3
B1_4	29	Heavily logged	Parkia filicoidea Welw. ex Oliv.	Lower canopy	Nontimber species	Late Succession		0	1	0	1
B1_4	29	Heavily logged	Phoenix reclinata Jacq.	Understory	Nontimber species	Pioneer		0	6	0	6
B1_4	29	Heavily logged	Pouteria altissima (A. Chev.) Baehni	Upper canopy	Timber species	Late Succession	2	6	5	0	11
B1_4	29	Heavily logged	Premna angolensis Gürke	Lower canopy	Timber species	Late Succession	3	2	3	0	5
B1_4	29	Heavily logged	Psydrax parviflora (Afzel.) Bridson	Understory	Nontimber species	Late Succession		1	0	0	1
B1_4	29	Heavily logged	Pterygota mildbraedii Engl.	Upper canopy	Timber species	Late Succession	3	0	2	0	2
B1_4	29	Heavily logged	Pycnanthus angolensis (Welw.) Warb.	Upper canopy	Nontimber species	Late Succession		0	2	0	2
B1_4	29	Heavily logged	Rinorea dentata (P.Beauv.) Kuntze	Understory	Nontimber species	Late Succession		2	0	0	2
B1_4	29	Heavily logged	Scolopia spp (SKOSS)	Understory	Nontimber species	Late Succession		0	1	0	1
B1_4	29	Heavily logged	Spondianthus preussii Engl.Spondianthus preussii Engl. subsp. glaber (Engl.) J. Léonard & Nkounkou	Understory	Nontimber species	Late Succession		1	2	0	3
B1_4	29	Heavily logged	Tabernaemontana pachysiphon Stapf	Understory	Nontimber species	Late Succession		1	1	0	2
B1_4	29	Heavily logged	Tapura fischeri Engl.	Lower canopy	Nontimber species	Pioneer		1	0	0	1
B1_4	29	Heavily logged	Tetrapleura tetraptera (Schumach. & Thonn.) Taub.	Lower canopy	Nontimber species	Late Succession		0	1	0	1
B1_4	29	Heavily logged	Tetrorchidium didymostemon (Baill.) Pax & K.Hoffm.	Understory	Nontimber species	Pioneer		0	3	0	3
B1_4	29	Heavily logged	Treculia africana Decne	Lower canopy	Timber species	Late Succession	3	0	2	0	2
B1_4	29	Heavily logged	Trichilia prieuriana A. Juss.	Lower canopy	Timber species	Late Succession	3	2	0	0	2
B1_4	29	Heavily logged	Trilepisium madagascariense DC.	Lower canopy	Timber species	Late Succession	3	2	1	0	3
B1_4	29	Heavily logged	Vepris nobilis Del.	Understory	Nontimber species	Late Succession		5	3	0	8
B1_4	29	Heavily logged	Zanthoxylum rubescens Planch. ex Hook.	Lower canopy	Timber species	Late Succession	3	2	0	0	2
B1_5	29	Heavily logged	Albizia glaberrima (Schumach. & Thonn.) Benth.	Lower canopy	Timber species	Late Succession	2	0	2	2	4
B1_5	29	Heavily logged	Gambeya albida (G.Don) Aubrév. & Pellegr.	Upper canopy	Timber species	Late Succession	2	7	5	2	14
B1_5	29	Heavily logged	Khaya anthotheca C.DC.	Upper canopy	Timber species	Late Succession	1	7	10	2	19
B1_5	29	Heavily logged	Klainedoxa gabonensis Pierre ex Engl.	Upper canopy	Timber species	Late Succession	3	3	0	2	5
B1_5	29	Heavily logged	Albizia ferruginea (Guill. & Perr.) Benth.	Upper canopy	Timber species	Late Succession	2	0	1	1	2
B1_5	29	Heavily logged	Cynometra alexandri C. H. Wright	Upper canopy	Timber species	Late Succession	2	2	3	1	6
B1_5	29	Heavily logged	Holoptelea grandis (Hutch.) Mildbr.	Upper canopy	Timber species	Late Succession	2	0	0	1	1
B1_5	29	Heavily logged	Maesopsis eminii Engl.	Upper canopy	Timber species	Pioneer	2	0	2	1	3
B1_5	29	Heavily logged	Morus mesozygia Stapf	Upper canopy	Timber species	Late Succession	2	0	3	1	4
B1_5	29	Heavily logged	Sterculia dawei Sprague	Lower canopy	Timber species	Late Succession	3	0	0	1	1
B1_5	29	Heavily logged	Trilepisium madagascariense DC.	Lower canopy	Timber species	Late Succession	3	3	20	1	24
B1_5	29	Heavily logged	Acalypha neptunica Müll.Arg.	Treelet	Nontimber species	Pioneer		2	0	0	2
B1_5	29	Heavily logged	Alangium chinense (Lour.) Harms	Understory	Nontimber species	Pioneer		0	1	0	1
B1_5	29	Heavily logged	Albizia zygia (DC.) J.F.Macbr.	Upper canopy	Timber species	Late Succession	2	0	3	0	3
B1_5	29	Heavily logged	Alchornea laxifora (Benth.) Pax & K.Hoffm.	Understory	Nontimber species	Pioneer		37	3	0	40
B1_5	29	Heavily logged	Antiaris toxicaria (Pers.) Lesch.	Upper canopy	Timber species	Late Succession	2	1	6	0	7
B1_5	29	Heavily logged	Antidesma laciniatum Müll.Arg.	Understory	Nontimber species	Late Succession		2	1	0	3
B1_5	29	Heavily logged	Balsamocitrus dawei Stapf	Upper canopy	Nontimber species	Late Succession		1	0	0	1
B1_5	29	Heavily logged	Belonophora coffeoides Hook.f.	Understory	Nontimber species	Late Succession		1	0	0	1
B1_5	29	Heavily logged	Bridelia micrantha (Hochst.) Baill.	Understory	Nontimber species	Pioneer		1	2	0	3
B1_5	29	Heavily logged	Campylospermum densiflorum (De Wild. & T.Durand)	Understory	Nontimber species	Late Succession		2	0	0	2
B1_5	29	Heavily logged	Cassia spectabilis (DC.) H. S. Irwin & Barneby	Lower canopy	Nontimber species	Pioneer		0	2	0	2
B1_5	29	Heavily logged	Celtis gomphophylla Engl.	Upper canopy	Timber species	Late Succession	2	0	1	0	1
B1_5	29	Heavily logged	Celtis gomphophylla Engl.	Lower canopy	Timber species	Late Succession	2	1	6	0	7
B1_5	29	Heavily logged	Celtis mildbraedii Engl.	Upper canopy	Timber species	Late Succession	2	20	0	0	20
B1_5	29	Heavily logged	Celtis philppensis (wightii) Blanco	Upper canopy	Timber species	Late Succession	2	1	1	0	2
B1_5	29	Heavily logged	Celtis zenkeri Engl.	Upper canopy	Timber species	Late Succession	2	5	9	0	14
B1_5	29	Heavily logged	Coffea spp.	Understory	Nontimber species	Late Succession		4	0	0	4
B1_5	29	Heavily logged	Cola gigantea A.Chev.	Upper canopy	Timber species	Late Succession	3	0	2	0	2
B1_5	29	Heavily logged	Cordia millenii Bak.	Upper canopy	Timber species	Late Succession	2	1	2	0	3
B1_5	29	Heavily logged	Croton sylvaticus Hochst.	Lower canopy	Timber species	Pioneer	3	0	8	0	8
B1_5	29	Heavily logged	Desplatsia dewevrei (De Wild. & T. Durand) Burret	Understory	Nontimber species	Late Succession		0	1	0	1
B1_5	29	Heavily logged	Drypetes spp	Understory	Nontimber species	Late Succession		12	6	0	18
B1_5	29	Heavily logged	Drypetes ugandensis Hutch.	Understory	Nontimber species	Late Succession		2	0	0	2
B1_5	29	Heavily logged	Engleropytum oblanceolatum (S.Moore) T.D.Penn.	Lower canopy	Timber species	Late Succession	3	8	4	0	12
B1_5	29	Heavily logged	Entandrophragama utile (Dawe & Sprague) Sprague	Upper canopy	Timber species	Late Succession	1	0	2	0	2
B1_5	29	Heavily logged	Ficus mucuso Welw. Ex Ficalho	Upper canopy	Timber species	Late Succession	3	0	1	0	1
B1_5	29	Heavily logged	Ficus saussureana DC.	Lower canopy	Timber species	Late Succession	3	1	1	0	2
B1_5	29	Heavily logged	Ficus sur Forssk.	Lower canopy	Timber species	Late Succession	3	0	1	0	1
B1_5	29	Heavily logged	Funtumia elastica (Preuss) Stapf	Lower canopy	Timber species	Pioneer	2	6	14	0	20
B1_5	29	Heavily logged	Gambeya muerensis (Engl.) Liben	Upper canopy	Timber species	Late Succession	2	4	3	0	7
B1_5	29	Heavily logged	Glenniea africana (Radlk.) Leenh.	Lower canopy	Nontimber species	Late Succession		7	4	0	11
B1_5	29	Heavily logged	Glyphaea brevis (Spreng.) Monach.	Treelet	Nontimber species	Late Succession		13	1	0	14
B1_5	29	Heavily logged	Greenwayodendron suaveolens (Engl. & Diels) Verdc.	Lower canopy	Timber species	Late Succession	2	6	3	0	9
B1_5	29	Heavily logged	Lannea barteri (Oliv.) Engl.	Lower canopy	Timber species	Late Succession	3	1	1	0	2
B1_5	29	Heavily logged	Lasiodiscus pervillei (mildbraedii) Baill.	Understory	Nontimber species	Late Succession		1	1	0	2
B1_5	29	Heavily logged	Lepisanthes senegalensis (Poir.) Leenh.	Understory	Nontimber species	Late Succession		1	3	0	4
B1_5	29	Heavily logged	Leplaea cedrata (A.Chev.) E.J.M.Koenen & J.J.de Wilde	Upper canopy	Timber species	Late Succession	1	2	1	0	3
B1_5	29	Heavily logged	Leptactina arborescens (Welw. ex Benth. & Hook. f.) De Block	Understory	Nontimber species	Late Succession		3	0	0	3
B1_5	29	Heavily logged	Leptonychia mildbraedii Engl.	Understory	Nontimber species	Late Succession		2	2	0	4
B1_5	29	Heavily logged	Lindackeria schweinfurthii Gilg	Treelet	Nontimber species	Late Succession		5	0	0	5
B1_5	29	Heavily logged	Lovoa trichilioides Harms	Upper canopy	Timber species	Late Succession	1	3	1	0	4
B1_5	29	Heavily logged	Lychnodiscus cerospermus Radlk.	Understory	Nontimber species	Late Succession		2	4	0	6
B1_5	29	Heavily logged	Maerua duchesnei (De Wild.) F. White	Understory	Nontimber species	Late Succession		3	1	0	4
B1_5	29	Heavily logged	Majidea fosteri (Sprague) Radlk.	Lower canopy	Nontimber species	Late Succession		0	1	0	1
B1_5	29	Heavily logged	Mallotus oppositifolius (Geiseler) Müll. Arg.	Treelet	Nontimber species	Late Succession		2	1	0	3
B1_5	29	Heavily logged	Mammea africana Sabine	Upper canopy	Timber species	Late Succession	3	1	0	0	1
B1_5	29	Heavily logged	Manilkara butugi Chiov.	Lower canopy	Nontimber species	Late Succession		0	1	0	1
B1_5	29	Heavily logged	Manilkara dawei (Stapf) Chiov.	Lower canopy	Nontimber species	Late Succession		3	0	0	3
B1_5	29	Heavily logged	Margaritaria discoidea (Baill.) G.L. Webster (Baill.) G.L.Webster	Lower canopy	Timber species	Late Succession	3	0	1	0	1
B1_5	29	Heavily logged	Markhamia lutea (Benth.) K. Schum.	Lower canopy	Nontimber species	Pioneer		0	2	0	2
B1_5	29	Heavily logged	Milicia excelsa (Welw.) C.C. Berg	Upper canopy	Timber species	Late Succession	1	1	6	0	7
B1_5	29	Heavily logged	Mimusops bagshawei S. Moore	Upper canopy	Nontimber species	Late Succession		1	5	0	6
B1_5	29	Heavily logged	Monodora angolensis Welw	Understory	Timber species	Late Succession	3	6	1	0	7
B1_5	29	Heavily logged	Myrianthus holstii Engl.	Understory	Nontimber species	Late Succession		1	6	0	7
B1_5	29	Heavily logged	Olea capensis L. subsp. welwitschii (Knobl.) Friis & Green ((Knobl.) Gilg & G.Schellenb.	Upper canopy	Timber species	Late Succession	1	0	1	0	1
B1_5	29	Heavily logged	Oxyanthus speciosus DC.	Understory	Nontimber species	Late Succession		3	0	0	3
B1_5	29	Heavily logged	Parkia filicoidea Welw. ex Oliv.	Lower canopy	Nontimber species	Late Succession		1	1	0	2
B1_5	29	Heavily logged	Piptadeniastrum africanum (Hook. f.) Brenan	Upper canopy	Timber species	Late Succession	3	0	2	0	2
B1_5	29	Heavily logged	Pouteria altissima (A. Chev.) Baehni	Upper canopy	Timber species	Late Succession	2	3	2	0	5
B1_5	29	Heavily logged	Pseudospondias microcarpa (A. Rich.) Engl.	Upper canopy	Timber species	Late Succession	3	1	6	0	7
B1_5	29	Heavily logged	Pycnanthus angolensis (Welw.) Warb.	Upper canopy	Nontimber species	Late Succession		4	4	0	8
B1_5	29	Heavily logged	Rinorea dentata (P.Beauv.) Kuntze	Understory	Nontimber species	Late Succession		2	0	0	2
B1_5	29	Heavily logged	Scolopia spp (SKOSS)	Understory	Nontimber species	Late Succession		1	2	0	3
B1_5	29	Heavily logged	Spondianthus preussii Engl.Spondianthus preussii Engl. subsp. glaber (Engl.) J. Léonard & Nkounkou	Understory	Nontimber species	Late Succession		2	0	0	2
B1_5	29	Heavily logged	Strombosia scheffleri Engl.	Lower canopy	Nontimber species	Late Succession		0	2	0	2
B1_5	29	Heavily logged	Synsepalum brevipes (Baker) T.D. Penn	Upper canopy	Nontimber species	Late Succession		2	2	0	4
B1_5	29	Heavily logged	Tabernaemontana pachysiphon Stapf	Understory	Nontimber species	Late Succession		7	4	0	11
B1_5	29	Heavily logged	Tapura fischeri Engl.	Lower canopy	Nontimber species	Pioneer		2	3	0	5
B1_5	29	Heavily logged	Tetrapleura tetraptera (Schumach. & Thonn.) Taub.	Lower canopy	Nontimber species	Late Succession		2	2	0	4
B1_5	29	Heavily logged	Tetrorchidium didymostemon (Baill.) Pax & K.Hoffm.	Understory	Nontimber species	Pioneer		0	1	0	1
B1_5	29	Heavily logged	Treculia africana Decne	Lower canopy	Timber species	Late Succession	3	1	2	0	3
B1_5	29	Heavily logged	Trichilia dregeana Sond.	Upper canopy	Timber species	Late Succession	3	0	1	0	1
B1_5	29	Heavily logged	Trichilia prieuriana A. Juss.	Lower canopy	Timber species	Late Succession	3	17	12	0	29
B1_5	29	Heavily logged	Trichilia rubescens Oliv.	Understory	Timber species	Late Succession	3	14	5	0	19
B1_5	29	Heavily logged	Vepris nobilis Del.	Understory	Nontimber species	Late Succession		2	3	0	5
B1_5	29	Heavily logged	Vitex ferruginea Schumach. & Thonn.	Understory	Nontimber species	Pioneer		1	0	0	1
B2_10	85	Lightly logged	Cynometra alexandri C. H. Wright	Upper canopy	Timber species	Late Succession	2	19	20	2	41
B2_10	85	Lightly logged	Albizia glaberrima (Schumach. & Thonn.) Benth.	Lower canopy	Timber species	Late Succession	2	1	2	1	4
B2_10	85	Lightly logged	Cola gigantea A.Chev.	Upper canopy	Timber species	Late Succession	3	3	3	1	7
B2_10	85	Lightly logged	Erythropyleum suaveolens (Guill. & Perr.) Brenan	Upper canopy	Timber species	Late Succession	3	0	2	1	3
B2_10	85	Lightly logged	Gambeya albida (G.Don) Aubrév. & Pellegr.	Upper canopy	Timber species	Late Succession	2	9	4	1	14
B2_10	85	Lightly logged	Khaya anthotheca C.DC.	Upper canopy	Timber species	Late Succession	1	5	10	1	16
B2_10	85	Lightly logged	Acalypha neptunica Müll.Arg.	Treelet	Nontimber species	Pioneer		4	0	0	4
B2_10	85	Lightly logged	Albizia zygia (DC.) J.F.Macbr.	Upper canopy	Timber species	Late Succession	2	0	1	0	1
B2_10	85	Lightly logged	Alchornea laxifora (Benth.) Pax & K.Hoffm.	Understory	Nontimber species	Pioneer		46	1	0	47
B2_10	85	Lightly logged	Antiaris toxicaria (Pers.) Lesch.	Upper canopy	Timber species	Late Succession	2	4	3	0	7
B2_10	85	Lightly logged	Baphia wollastonii Baker f.	Understory	Nontimber species	Late Succession		1	2	0	3
B2_10	85	Lightly logged	Belonophora coffeoides Hook.f.	Understory	Nontimber species	Late Succession		9	4	0	13
B2_10	85	Lightly logged	Blighia welwitschii (Hiern) Radlk.	Lower canopy	Timber species	Late Succession	3	1	0	0	1
B2_10	85	Lightly logged	Caloncoba crepiniana (schweinfurthii) Gilg	Understory	Nontimber species	Late Succession		1	0	0	1
B2_10	85	Lightly logged	Campylospermum densiflorum (De Wild. & T.Durand)	Understory	Nontimber species	Late Succession		4	0	0	4
B2_10	85	Lightly logged	Celtis mildbraedii Engl.	Upper canopy	Timber species	Late Succession	2	16	30	0	46
B2_10	85	Lightly logged	Celtis philppensis (wightii) Blanco	Upper canopy	Timber species	Late Succession	2	12	1	0	13
B2_10	85	Lightly logged	Celtis zenkeri Engl.	Upper canopy	Timber species	Late Succession	2	4	5	0	9
B2_10	85	Lightly logged	Cleistopholis patens (Benth.) Engl. & Diels	Upper canopy	Timber species	Pioneer	3	0	1	0	1
B2_10	85	Lightly logged	Coffea spp.	Understory	Nontimber species	Late Succession		7	0	0	7
B2_10	85	Lightly logged	Cordia millenii Bak.	Upper canopy	Timber species	Late Succession	2	2	2	0	4
B2_10	85	Lightly logged	Croton sylvaticus Hochst.	Lower canopy	Timber species	Pioneer	3	2	1	0	3
B2_10	85	Lightly logged	Desplatsia dewevrei (De Wild. & T. Durand) Burret	Understory	Nontimber species	Late Succession		2	0	0	2
B2_10	85	Lightly logged	Desplatsia dewevrei (De Wild. & T. Durand) Burret	Understory	Nontimber species	Late Succession		0	2	0	2
B2_10	85	Lightly logged	Drypetes spp	Understory	Nontimber species	Late Succession		1	1	0	2
B2_10	85	Lightly logged	Engleropytum oblanceolatum (S.Moore) T.D.Penn.	Lower canopy	Timber species	Late Succession	3	2	1	0	3
B2_10	85	Lightly logged	Entandrophragma cylindricum (Sprague) Sprague	Upper canopy	Timber species	Late Succession	1	0	1	0	1
B2_10	85	Lightly logged	Funtumia elastica (Preuss) Stapf	Lower canopy	Timber species	Pioneer	2	10	11	0	21
B2_10	85	Lightly logged	Gambeya muerensis (Engl.) Liben	Upper canopy	Timber species	Late Succession	2	6	4	0	10
B2_10	85	Lightly logged	Gambeya perpulchra (Mildbr. ex Hutch. & Dalziel) Aubrév. & Pellegr.	Upper canopy	Timber species	Late Succession	2	0	7	0	7
B2_10	85	Lightly logged	Glenniea africana (Radlk.) Leenh.	Lower canopy	Nontimber species	Late Succession		4	3	0	7
B2_10	85	Lightly logged	Glyphaea brevis (Spreng.) Monach.	Treelet	Nontimber species	Late Succession		3	0	0	3
B2_10	85	Lightly logged	Greenwayodendron suaveolens (Engl. & Diels) Verdc.	Lower canopy	Timber species	Late Succession	2	4	1	0	5
B2_10	85	Lightly logged	Holoptelea grandis (Hutch.) Mildbr.	Upper canopy	Timber species	Late Succession	2	0	1	0	1
B2_10	85	Lightly logged	Klainedoxa gabonensis Pierre ex Engl.	Upper canopy	Timber species	Late Succession	3	0	1	0	1
B2_10	85	Lightly logged	Lasiodiscus pervillei (mildbraedii) Baill.	Understory	Nontimber species	Late Succession		27	9	0	36
B2_10	85	Lightly logged	Leplaea cedrata (A.Chev.) E.J.M.Koenen & J.J.de Wilde	Upper canopy	Timber species	Late Succession	1	3	4	0	7
B2_10	85	Lightly logged	Lindackeria schweinfurthii Gilg	Treelet	Nontimber species	Late Succession		1	0	0	1
B2_10	85	Lightly logged	Lovoa trichilioides Harms	Upper canopy	Timber species	Late Succession	1	3	3	0	6
B2_10	85	Lightly logged	Lychnodiscus cerospermus Radlk.	Understory	Nontimber species	Late Succession		5	4	0	9
B2_10	85	Lightly logged	Macaranga monandra Müll. Arg.	Lower canopy	Nontimber species	Late Succession		1	0	0	1
B2_10	85	Lightly logged	Maerua duchesnei (De Wild.) F. White	Understory	Nontimber species	Late Succession		11	3	0	14
B2_10	85	Lightly logged	Maesopsis eminii Engl.	Upper canopy	Timber species	Pioneer	2	0	1	0	1
B2_10	85	Lightly logged	Manilkara dawei (Stapf) Chiov.	Lower canopy	Nontimber species	Late Succession		2	1	0	3
B2_10	85	Lightly logged	Milicia excelsa (Welw.) C.C. Berg	Upper canopy	Timber species	Late Succession	1	3	8	0	11
B2_10	85	Lightly logged	Mimusops bagshawei S. Moore	Upper canopy	Nontimber species	Late Succession		1	1	0	2
B2_10	85	Lightly logged	Monodora angolensis Welw	Understory	Timber species	Late Succession	3	1	1	0	2
B2_10	85	Lightly logged	Morus mesozygia Stapf	Upper canopy	Timber species	Late Succession	2	1	2	0	3
B2_10	85	Lightly logged	Myrianthus holstii Engl.	Understory	Nontimber species	Late Succession		1	2	0	3
B2_10	85	Lightly logged	Pouteria altissima (A. Chev.) Baehni	Upper canopy	Timber species	Late Succession	2	3	0	0	3
B2_10	85	Lightly logged	Rinorea beniensis (ardisiaeflora) Engl.	Understory	Nontimber species	Late Succession		28	3	0	31
B2_10	85	Lightly logged	Rinorea dentata (P.Beauv.) Kuntze	Understory	Nontimber species	Late Succession		5	0	0	5
B2_10	85	Lightly logged	Sterculia dawei Sprague	Lower canopy	Timber species	Late Succession	3	0	1	0	1
B2_10	85	Lightly logged	Strombosia scheffleri Engl.	Lower canopy	Nontimber species	Late Succession		0	1	0	1
B2_10	85	Lightly logged	Tabernaemontana pachysiphon Stapf	Understory	Nontimber species	Late Succession		13	0	0	13
B2_10	85	Lightly logged	Tapura fischeri Engl.	Lower canopy	Nontimber species	Pioneer		0	1	0	1
B2_10	85	Lightly logged	Tetrapleura tetraptera (Schumach. & Thonn.) Taub.	Lower canopy	Nontimber species	Late Succession		0	1	0	1
B2_10	85	Lightly logged	Tetrorchidium didymostemon (Baill.) Pax & K.Hoffm.	Understory	Nontimber species	Pioneer		1	0	0	1
B2_10	85	Lightly logged	Thecacoris lucida (Pax) Hutch.	Understory	Nontimber species	Late Succession		1	0	0	1
B2_10	85	Lightly logged	Treculia africana Decne	Lower canopy	Timber species	Late Succession	3	2	1	0	3
B2_10	85	Lightly logged	Trema orientalis (L.) Blume	Understory	Nontimber species	Pioneer		1	0	0	1
B2_10	85	Lightly logged	Trichilia prieuriana A. Juss.	Lower canopy	Timber species	Late Succession	3	18	6	0	24
B2_10	85	Lightly logged	Trichilia rubescens Oliv.	Understory	Timber species	Late Succession	3	2	0	0	2
B2_10	85	Lightly logged	Trilepisium madagascariense DC.	Lower canopy	Timber species	Late Succession	3	2	5	0	7
B2_10	85	Lightly logged	Uvariopsis congensis Robyns & Ghesq.	Understory	Nontimber species	Late Succession		2	1	0	3
B2_10	85	Lightly logged	Vepris nobilis Del.	Understory	Nontimber species	Late Succession		0	1	0	1
B2_10	85	Lightly logged	Zanthoxylum rubescens Planch. ex Hook.	Lower canopy	Timber species	Late Succession	3	0	1	0	1
B2_6	85	Lightly logged	Alstonia boonei De Wild.	Upper canopy	Timber species	Late Succession	2	1	4	1	6
B2_6	85	Lightly logged	Cynometra alexandri C. H. Wright	Upper canopy	Timber species	Late Succession	2	21	10	1	32
B2_6	85	Lightly logged	Ficus mucuso Welw. Ex Ficalho	Upper canopy	Timber species	Late Succession	3	0	1	1	2
B2_6	85	Lightly logged	Gambeya albida (G.Don) Aubrév. & Pellegr.	Upper canopy	Timber species	Late Succession	2	6	6	1	13
B2_6	85	Lightly logged	Acalypha neptunica Müll.Arg.	Treelet	Nontimber species	Pioneer		1	0	0	1
B2_6	85	Lightly logged	Albizia glaberrima (Schumach. & Thonn.) Benth.	Lower canopy	Timber species	Late Succession	2	0	2	0	2
B2_6	85	Lightly logged	Albizia zygia (DC.) J.F.Macbr.	Upper canopy	Timber species	Late Succession	2	2	1	0	3
B2_6	85	Lightly logged	Alchornea laxifora (Benth.) Pax & K.Hoffm.	Understory	Nontimber species	Pioneer		59	3	0	62
B2_6	85	Lightly logged	Antiaris toxicaria (Pers.) Lesch.	Upper canopy	Timber species	Late Succession	2	4	8	0	12
B2_6	85	Lightly logged	Antidesma membranaceum Müll.Arg.	Understory	Nontimber species	Pioneer		0	1	0	1
B2_6	85	Lightly logged	Belonophora coffeoides Hook.f.	Understory	Nontimber species	Late Succession		0	1	0	1
B2_6	85	Lightly logged	Blighia unijugata Baker	Understory	Nontimber species	Late Succession		1	0	0	1
B2_6	85	Lightly logged	Blighia welwitschii (Hiern) Radlk.	Lower canopy	Timber species	Late Succession	3	1	0	0	1
B2_6	85	Lightly logged	Caloncoba crepiniana (schweinfurthii) Gilg	Understory	Nontimber species	Late Succession		2	2	0	4
B2_6	85	Lightly logged	Celtis mildbraedii Engl.	Upper canopy	Timber species	Late Succession	2	37	44	0	81
B2_6	85	Lightly logged	Celtis philppensis (wightii) Blanco	Upper canopy	Timber species	Late Succession	2	4	5	0	9
B2_6	85	Lightly logged	Celtis zenkeri Engl.	Upper canopy	Timber species	Late Succession	2	5	5	0	10
B2_6	85	Lightly logged	Chaetachme aristata Planch	Understory	Nontimber species	Late Succession		1	0	0	1
B2_6	85	Lightly logged	Coffea spp.	Understory	Nontimber species	Late Succession		3	0	0	3
B2_6	85	Lightly logged	Cola gigantea A.Chev.	Upper canopy	Timber species	Late Succession	3	0	1	0	1
B2_6	85	Lightly logged	Cordia millenii Bak.	Upper canopy	Timber species	Late Succession	2	0	3	0	3
B2_6	85	Lightly logged	Croton megalocarpus Hutch.	Upper canopy	Timber species	Pioneer	3	0	2	0	2
B2_6	85	Lightly logged	Croton sylvaticus Hochst.	Lower canopy	Timber species	Pioneer	3	1	4	0	5
B2_6	85	Lightly logged	Desplatsia dewevrei (De Wild. & T. Durand) Burret	Understory	Nontimber species	Late Succession		8	2	0	10
B2_6	85	Lightly logged	Diospyros abyssinica (Hiern) F. White	Lower canopy	Timber species	Late Succession	3	1	0	0	1
B2_6	85	Lightly logged	Drypetes spp	Understory	Nontimber species	Late Succession		4	4	0	8
B2_6	85	Lightly logged	Engleropytum oblanceolatum (S.Moore) T.D.Penn.	Lower canopy	Timber species	Late Succession	3	2	0	0	2
B2_6	85	Lightly logged	Erythropyleum suaveolens (Guill. & Perr.) Brenan	Upper canopy	Timber species	Late Succession	3	1	3	0	4
B2_6	85	Lightly logged	Ficus barteri Sprague	Upper canopy	Timber species	Late Succession	3	0	1	0	1
B2_6	85	Lightly logged	Ficus natalensis Hochst.	Upper canopy	Timber species	Late Succession	3	0	1	0	1
B2_6	85	Lightly logged	Ficus sur Forssk.	Lower canopy	Timber species	Late Succession	3	0	3	0	3
B2_6	85	Lightly logged	Ficus variifolia Warb.	Lower canopy	Timber species	Late Succession	3	1	0	0	1
B2_6	85	Lightly logged	Funtumia africana (Benth.) Stapf	Lower canopy	Timber species	Pioneer	2	29	23	0	52
B2_6	85	Lightly logged	Gambeya muerensis (Engl.) Liben	Upper canopy	Timber species	Late Succession	2	0	2	0	2
B2_6	85	Lightly logged	Gambeya perpulchra (Mildbr. ex Hutch. & Dalziel) Aubrév. & Pellegr.	Upper canopy	Timber species	Late Succession	2	3	4	0	7
B2_6	85	Lightly logged	Glenniea africana (Radlk.) Leenh.	Lower canopy	Nontimber species	Late Succession		1	3	0	4
B2_6	85	Lightly logged	Glyphaea brevis (Spreng.) Monach.	Treelet	Nontimber species	Late Succession		1	0	0	1
B2_6	85	Lightly logged	Holoptelea grandis (Hutch.) Mildbr.	Upper canopy	Timber species	Late Succession	2	2	0	0	2
B2_6	85	Lightly logged	Khaya anthotheca C.DC.	Upper canopy	Timber species	Late Succession	1	19	24	0	43
B2_6	85	Lightly logged	Klainedoxa gabonensis Pierre ex Engl.	Upper canopy	Timber species	Late Succession	3	1	0	0	1
B2_6	85	Lightly logged	Lasiodiscus pervillei (mildbraedii) Baill.	Understory	Nontimber species	Late Succession		56	17	0	73
B2_6	85	Lightly logged	Leplaea cedrata (A.Chev.) E.J.M.Koenen & J.J.de Wilde	Upper canopy	Timber species	Late Succession	1	2	2	0	4
B2_6	85	Lightly logged	Leptaulus daphnoides Benth. & Hook.f.	Understory	Nontimber species	Late Succession		0	2	0	2
B2_6	85	Lightly logged	Leptonychia mildbraedii Engl.	Understory	Nontimber species	Late Succession		3	0	0	3
B2_6	85	Lightly logged	Lovoa trichilioides Harms	Upper canopy	Timber species	Late Succession	1	0	2	0	2
B2_6	85	Lightly logged	Lychnodiscus cerospermus Radlk.	Understory	Nontimber species	Late Succession		1	2	0	3
B2_6	85	Lightly logged	Macaranga monandra Müll. Arg.	Lower canopy	Nontimber species	Late Succession		1	3	0	4
B2_6	85	Lightly logged	Maesopsis eminii Engl.	Upper canopy	Timber species	Pioneer	2	0	1	0	1
B2_6	85	Lightly logged	Majidea fosteri (Sprague) Radlk.	Lower canopy	Nontimber species	Late Succession		1	0	0	1
B2_6	85	Lightly logged	Mammea africana Sabine	Upper canopy	Timber species	Late Succession	3	3	0	0	3
B2_6	85	Lightly logged	Margaritaria discoidea (Baill.) G.L. Webster (Baill.) G.L.Webster	Lower canopy	Timber species	Late Succession	3	0	2	0	2
B2_6	85	Lightly logged	Milicia excelsa (Welw.) C.C. Berg	Upper canopy	Timber species	Late Succession	1	0	2	0	2
B2_6	85	Lightly logged	Morus mesozygia Stapf	Upper canopy	Timber species	Late Succession	2	0	4	0	4
B2_6	85	Lightly logged	Myrianthus holstii Engl.	Understory	Nontimber species	Late Succession		2	4	0	6
B2_6	85	Lightly logged	Pouteria altissima (A. Chev.) Baehni	Upper canopy	Timber species	Late Succession	2	5	3	0	8
B2_6	85	Lightly logged	Pycnanthus angolensis (Welw.) Warb.	Upper canopy	Nontimber species	Late Succession		0	1	0	1
B2_6	85	Lightly logged	Rinorea beniensis (ardisiaeflora) Engl.	Understory	Nontimber species	Late Succession		36	6	0	42
B2_6	85	Lightly logged	Shirakiopsis elliptica (Hochst.) Esser	Lower canopy	Timber species	Late Succession	3	0	1	0	1
B2_6	85	Lightly logged	Strombosia scheffleri Engl.	Lower canopy	Nontimber species	Late Succession		0	2	0	2
B2_6	85	Lightly logged	Tabernaemontana pachysiphon Stapf	Understory	Nontimber species	Late Succession		13	2	0	15
B2_6	85	Lightly logged	Tapura fischeri Engl.	Lower canopy	Nontimber species	Pioneer		7	2	0	9
B2_6	85	Lightly logged	Tetrapleura tetraptera (Schumach. & Thonn.) Taub.	Lower canopy	Nontimber species	Late Succession		0	5	0	5
B2_6	85	Lightly logged	Trichilia prieuriana A. Juss.	Lower canopy	Timber species	Late Succession	3	4	1	0	5
B2_6	85	Lightly logged	Trichilia rubescens Oliv.	Understory	Timber species	Late Succession	3	12	3	0	15
B2_6	85	Lightly logged	Trilepisium madagascariense DC.	Lower canopy	Timber species	Late Succession	3	2	8	0	10
B2_6	85	Lightly logged	Vepris nobilis Del.	Understory	Nontimber species	Late Succession		2	1	0	3
B2_6	85	Lightly logged	Zanthoxylum rubescens Planch. ex Hook.	Lower canopy	Timber species	Late Succession	3	0	3	0	3
B2_7	85	Lightly logged	Cynometra alexandri C. H. Wright	Upper canopy	Timber species	Late Succession	2	14	11	2	27
B2_7	85	Lightly logged	Gambeya albida (G.Don) Aubrév. & Pellegr.	Upper canopy	Timber species	Late Succession	2	2	1	1	4
B2_7	85	Lightly logged	Khaya anthotheca C.DC.	Upper canopy	Timber species	Late Succession	1	16	22	1	39
B2_7	85	Lightly logged	Maesopsis eminii Engl.	Upper canopy	Timber species	Pioneer	2	1	1	1	3
B2_7	85	Lightly logged	Albizia glaberrima (Schumach. & Thonn.) Benth.	Lower canopy	Timber species	Late Succession	2	0	1	0	1
B2_7	85	Lightly logged	Albizia zygia (DC.) J.F.Macbr.	Upper canopy	Timber species	Late Succession	2	0	2	0	2
B2_7	85	Lightly logged	Alchornea laxifora (Benth.) Pax & K.Hoffm.	Understory	Nontimber species	Pioneer		36	2	0	38
B2_7	85	Lightly logged	Antiaris toxicaria (Pers.) Lesch.	Upper canopy	Timber species	Late Succession	2	2	1	0	3
B2_7	85	Lightly logged	Argomuellera macrophylla Pax	Understory	Nontimber species	Pioneer		0	1	0	1
B2_7	85	Lightly logged	Caloncoba crepiniana (schweinfurthii) Gilg	Understory	Nontimber species	Late Succession		2	0	0	2
B2_7	85	Lightly logged	Celtis gomphophylla Engl.	Upper canopy	Timber species	Late Succession	2	0	5	0	5
B2_7	85	Lightly logged	Celtis mildbraedii Engl.	Upper canopy	Timber species	Late Succession	2	58	28	0	86
B2_7	85	Lightly logged	Celtis philppensis (wightii) Blanco	Upper canopy	Timber species	Late Succession	2	0	1	0	1
B2_7	85	Lightly logged	Celtis zenkeri Engl.	Upper canopy	Timber species	Late Succession	2	3	6	0	9
B2_7	85	Lightly logged	Chionanthus (Linociera) mildbraedii (Gilg & G.Schellenb.) Stearn	Understory	Nontimber species	Late Succession		1	2	0	3
B2_7	85	Lightly logged	Cleistopholis patens (Benth.) Engl. & Diels	Upper canopy	Timber species	Pioneer	3	4	1	0	5
B2_7	85	Lightly logged	Coffea spp.	Understory	Nontimber species	Late Succession		7	0	0	7
B2_7	85	Lightly logged	Cordia millenii Bak.	Upper canopy	Timber species	Late Succession	2	0	2	0	2
B2_7	85	Lightly logged	Croton macrostachyus Hoschst.ex Delile	Lower canopy	Timber species	Pioneer	3	0	1	0	1
B2_7	85	Lightly logged	Croton sylvaticus Hochst.	Lower canopy	Timber species	Pioneer	3	1	2	0	3
B2_7	85	Lightly logged	Desplatsia dewevrei (De Wild. & T. Durand) Burret	Understory	Nontimber species	Late Succession		1	3	0	4
B2_7	85	Lightly logged	Dovyalis macrocalyx (A. Rich.) Warb.	Understory	Nontimber species	Late Succession		1	0	0	1
B2_7	85	Lightly logged	Drypetes spp	Understory	Nontimber species	Late Succession		4	1	0	5
B2_7	85	Lightly logged	Drypetes ugandensis Hutch.	Understory	Nontimber species	Late Succession		7	2	0	9
B2_7	85	Lightly logged	Engleropytum oblanceolatum (S.Moore) T.D.Penn.	Lower canopy	Timber species	Late Succession	3	0	1	0	1
B2_7	85	Lightly logged	Entandrophragama utile (Dawe & Sprague) Sprague	Upper canopy	Timber species	Late Succession	1	0	1	0	1
B2_7	85	Lightly logged	Euphorbia teke Schweinf. ex Pax	Understory	Nontimber species	Pioneer		2	0	0	2
B2_7	85	Lightly logged	Ficus mucuso Welw. Ex Ficalho	Upper canopy	Timber species	Late Succession	3	1	3	0	4
B2_7	85	Lightly logged	Ficus sur Forssk.	Lower canopy	Timber species	Late Succession	3	1	4	0	5
B2_7	85	Lightly logged	Ficus variifolia Warb.	Lower canopy	Timber species	Late Succession	3	0	1	0	1
B2_7	85	Lightly logged	Funtumia africana (Benth.) Stapf	Lower canopy	Timber species	Pioneer	2	1	4	0	5
B2_7	85	Lightly logged	Funtumia elastica (Preuss) Stapf	Lower canopy	Timber species	Pioneer	2	12	22	0	34
B2_7	85	Lightly logged	Gambeya perpulchra (Mildbr. ex Hutch. & Dalziel) Aubrév. & Pellegr.	Upper canopy	Timber species	Late Succession	2	3	2	0	5
B2_7	85	Lightly logged	Glyphaea brevis (Spreng.) Monach.	Treelet	Nontimber species	Late Succession		1	1	0	2
B2_7	85	Lightly logged	Klainedoxa gabonensis Pierre ex Engl.	Upper canopy	Timber species	Late Succession	3	0	2	0	2
B2_7	85	Lightly logged	Lasiodiscus pervillei (mildbraedii) Baill.	Understory	Nontimber species	Late Succession		44	47	0	91
B2_7	85	Lightly logged	Leplaea cedrata (A.Chev.) E.J.M.Koenen & J.J.de Wilde	Upper canopy	Timber species	Late Succession	1	0	2	0	2
B2_7	85	Lightly logged	Leptonychia mildbraedii Engl.	Understory	Nontimber species	Late Succession		1	1	0	2
B2_7	85	Lightly logged	Lychnodiscus cerospermus Radlk.	Understory	Nontimber species	Late Succession		1	4	0	5
B2_7	85	Lightly logged	Macaranga monandra Müll. Arg.	Lower canopy	Nontimber species	Late Succession		0	4	0	4
B2_7	85	Lightly logged	Maerua duchesnei (De Wild.) F. White	Understory	Nontimber species	Late Succession		1	0	0	1
B2_7	85	Lightly logged	Mammea africana Sabine	Upper canopy	Timber species	Late Succession	3	1	1	0	2
B2_7	85	Lightly logged	Manilkara dawei (Stapf) Chiov.	Lower canopy	Nontimber species	Late Succession		1	0	0	1
B2_7	85	Lightly logged	Mildbraediodendron excelsum Harms	Upper canopy	Timber species	Late Succession	2	1	2	0	3
B2_7	85	Lightly logged	Morus mesozygia Stapf	Upper canopy	Timber species	Late Succession	2	1	2	0	3
B2_7	85	Lightly logged	Myrianthus holstii Engl.	Understory	Nontimber species	Late Succession		19	2	0	21
B2_7	85	Lightly logged	Oxyanthus speciosus DC.	Understory	Nontimber species	Late Succession		1	2	0	3
B2_7	85	Lightly logged	Pouteria altissima (A. Chev.) Baehni	Upper canopy	Timber species	Late Succession	2	3	4	0	7
B2_7	85	Lightly logged	Pycnanthus angolensis (Welw.) Warb.	Upper canopy	Nontimber species	Late Succession		1	1	0	2
B2_7	85	Lightly logged	Rinorea beniensis (ardisiaeflora) Engl.	Understory	Nontimber species	Late Succession		227	30	0	257
B2_7	85	Lightly logged	Rinorea dentata (P.Beauv.) Kuntze	Understory	Nontimber species	Late Succession		22	0	0	22
B2_7	85	Lightly logged	Tabernaemontana pachysiphon Stapf	Understory	Nontimber species	Late Succession		10	6	0	16
B2_7	85	Lightly logged	Tapura fischeri Engl.	Lower canopy	Nontimber species	Pioneer		0	1	0	1
B2_7	85	Lightly logged	Tetrapleura tetraptera (Schumach. & Thonn.) Taub.	Lower canopy	Nontimber species	Late Succession		2	0	0	2
B2_7	85	Lightly logged	Trema orientalis (L.) Blume	Understory	Nontimber species	Pioneer		0	2	0	2
B2_7	85	Lightly logged	Trichilia prieuriana A. Juss.	Lower canopy	Timber species	Late Succession	3	5	1	0	6
B2_7	85	Lightly logged	Trichilia rubescens Oliv.	Understory	Timber species	Late Succession	3	16	1	0	17
B2_7	85	Lightly logged	Trilepisium madagascariense DC.	Lower canopy	Timber species	Late Succession	3	7	1	0	8
B2_7	85	Lightly logged	Turraea robusta Gürke	Understory	Nontimber species	Late Succession		1	0	0	1
B2_7	85	Lightly logged	Vepris nobilis Del.	Understory	Nontimber species	Late Succession		5	2	0	7
B2_7	85	Lightly logged	Zanthoxylum rubescens Planch. ex Hook.	Lower canopy	Timber species	Late Succession	3	0	1	0	1
B2_8	85	Lightly logged	Mildbraediodendron excelsum Harms	Upper canopy	Timber species	Late Succession	2	0	1	2	3
B2_8	85	Lightly logged	Albizia glaberrima (Schumach. & Thonn.) Benth.	Lower canopy	Timber species	Late Succession	2	0	1	1	2
B2_8	85	Lightly logged	Cynometra alexandri C. H. Wright	Upper canopy	Timber species	Late Succession	2	53	12	1	66
B2_8	85	Lightly logged	Maesopsis eminii Engl.	Upper canopy	Timber species	Pioneer	2	0	3	1	4
B2_8	85	Lightly logged	Majidea fosteri (Sprague) Radlk.	Lower canopy	Nontimber species	Late Succession		2	1	1	4
B2_8	85	Lightly logged	Acalypha neptunica Müll.Arg.	Treelet	Nontimber species	Pioneer		4	0	0	4
B2_8	85	Lightly logged	Alangium chinense (Lour.) Harms	Understory	Nontimber species	Pioneer		2	1	0	3
B2_8	85	Lightly logged	Alchornea laxifora (Benth.) Pax & K.Hoffm.	Understory	Nontimber species	Pioneer		21	0	0	21
B2_8	85	Lightly logged	Alstonia boonei De Wild.	Upper canopy	Timber species	Late Succession	2	3	1	0	4
B2_8	85	Lightly logged	Antiaris toxicaria (Pers.) Lesch.	Upper canopy	Timber species	Late Succession	2	2	3	0	5
B2_8	85	Lightly logged	Antidesma laciniatum Müll.Arg.	Understory	Nontimber species	Late Succession		1	2	0	3
B2_8	85	Lightly logged	Antrocaryon micraster A. Chev. & Guill.	Upper canopy	Nontimber species	Late Succession		1	2	0	3
B2_8	85	Lightly logged	Argomuellera macrophylla Pax	Understory	Nontimber species	Pioneer		3	0	0	3
B2_8	85	Lightly logged	Belonophora coffeoides Hook.f.	Understory	Nontimber species	Late Succession		2	0	0	2
B2_8	85	Lightly logged	Bridelia brideliifolia (Pax) Fedde	Lower canopy	Nontimber species	Pioneer		1	2	0	3
B2_8	85	Lightly logged	Celtis gomphophylla Engl.	Upper canopy	Timber species	Late Succession	2	0	4	0	4
B2_8	85	Lightly logged	Celtis mildbraedii Engl.	Upper canopy	Timber species	Late Succession	2	44	32	0	76
B2_8	85	Lightly logged	Celtis philppensis (wightii) Blanco	Upper canopy	Timber species	Late Succession	2	17	7	0	24
B2_8	85	Lightly logged	Celtis zenkeri Engl.	Upper canopy	Timber species	Late Succession	2	19	10	0	29
B2_8	85	Lightly logged	Citropsis articulata (Willd. ex Spreng.) Swingle & M. Kellerm	Treelet	Nontimber species	Pioneer		1	0	0	1
B2_8	85	Lightly logged	Cleistopholis patens (Benth.) Engl. & Diels	Upper canopy	Timber species	Pioneer	3	1	1	0	2
B2_8	85	Lightly logged	Coffea canephora Pierre ex A. Froehner	Understory	Nontimber species	Late Succession		3	0	0	3
B2_8	85	Lightly logged	Coffea spp.	Understory	Nontimber species	Late Succession		3	0	0	3
B2_8	85	Lightly logged	Cola gigantea A.Chev.	Upper canopy	Timber species	Late Succession	3	0	2	0	2
B2_8	85	Lightly logged	Cordia millenii Bak.	Upper canopy	Timber species	Late Succession	2	1	5	0	6
B2_8	85	Lightly logged	Croton macrostachyus Hoschst.ex Delile	Lower canopy	Timber species	Pioneer	3	3	9	0	12
B2_8	85	Lightly logged	Croton sylvaticus Hochst.	Lower canopy	Timber species	Pioneer	3	0	7	0	7
B2_8	85	Lightly logged	Desplatsia dewevrei (De Wild. & T. Durand) Burret	Understory	Nontimber species	Late Succession		2	1	0	3
B2_8	85	Lightly logged	Drypetes spp	Understory	Nontimber species	Late Succession		4	1	0	5
B2_8	85	Lightly logged	Engleropytum oblanceolatum (S.Moore) T.D.Penn.	Lower canopy	Timber species	Late Succession	3	2	1	0	3
B2_8	85	Lightly logged	Ficus mucuso Welw. Ex Ficalho	Upper canopy	Timber species	Late Succession	3	0	1	0	1
B2_8	85	Lightly logged	Ficus saussureana DC.	Lower canopy	Timber species	Late Succession	3	0	1	0	1
B2_8	85	Lightly logged	Ficus sur Forssk.	Lower canopy	Timber species	Late Succession	3	1	8	0	9
B2_8	85	Lightly logged	Ficus variifolia Warb.	Lower canopy	Timber species	Late Succession	3	1	1	0	2
B2_8	85	Lightly logged	Funtumia elastica (Preuss) Stapf	Lower canopy	Timber species	Pioneer	2	55	17	0	72
B2_8	85	Lightly logged	Gambeya albida (G.Don) Aubrév. & Pellegr.	Upper canopy	Timber species	Late Succession	2	7	8	0	15
B2_8	85	Lightly logged	Gambeya muerensis (Engl.) Liben	Upper canopy	Timber species	Late Succession	2	2	5	0	7
B2_8	85	Lightly logged	Gambeya perpulchra (Mildbr. ex Hutch. & Dalziel) Aubrév. & Pellegr.	Upper canopy	Timber species	Late Succession	2	5	5	0	10
B2_8	85	Lightly logged	Glyphaea brevis (Spreng.) Monach.	Treelet	Nontimber species	Late Succession		1	0	0	1
B2_8	85	Lightly logged	Greenwayodendron suaveolens (Engl. & Diels) Verdc.	Lower canopy	Timber species	Late Succession	2	5	1	0	6
B2_8	85	Lightly logged	Holoptelea grandis (Hutch.) Mildbr.	Upper canopy	Timber species	Late Succession	2	0	2	0	2
B2_8	85	Lightly logged	Khaya anthotheca C.DC.	Upper canopy	Timber species	Late Succession	1	2	19	0	21
B2_8	85	Lightly logged	Lasiodiscus pervillei (mildbraedii) Baill.	Understory	Nontimber species	Late Succession		92	9	0	101
B2_8	85	Lightly logged	Lepisanthes senegalensis (Poir.) Leenh.	Understory	Nontimber species	Late Succession		1	0	0	1
B2_8	85	Lightly logged	Leplaea cedrata (A.Chev.) E.J.M.Koenen & J.J.de Wilde	Upper canopy	Timber species	Late Succession	1	2	1	0	3
B2_8	85	Lightly logged	Leptonychia mildbraedii Engl.	Understory	Nontimber species	Late Succession		1	0	0	1
B2_8	85	Lightly logged	Lychnodiscus cerospermus Radlk.	Understory	Nontimber species	Late Succession		2	0	0	2
B2_8	85	Lightly logged	Macaranga monandra Müll. Arg.	Lower canopy	Nontimber species	Late Succession		0	1	0	1
B2_8	85	Lightly logged	Margaritaria discoidea (Baill.) G.L. Webster (Baill.) G.L.Webster	Lower canopy	Timber species	Late Succession	3	2	0	0	2
B2_8	85	Lightly logged	Milicia excelsa (Welw.) C.C. Berg	Upper canopy	Timber species	Late Succession	1	2	5	0	7
B2_8	85	Lightly logged	Mimusops bagshawei S. Moore	Upper canopy	Nontimber species	Late Succession		0	1	0	1
B2_8	85	Lightly logged	Morus mesozygia Stapf	Upper canopy	Timber species	Late Succession	2	0	1	0	1
B2_8	85	Lightly logged	Myrianthus holstii Engl.	Understory	Nontimber species	Late Succession		0	2	0	2
B2_8	85	Lightly logged	Oncoba spinosa Forssk.	Understory	Nontimber species	Late Succession		0	2	0	2
B2_8	85	Lightly logged	Pouteria altissima (A. Chev.) Baehni	Upper canopy	Timber species	Late Succession	2	3	1	0	4
B2_8	85	Lightly logged	Pycnanthus angolensis (Welw.) Warb.	Upper canopy	Nontimber species	Late Succession		1	0	0	1
B2_8	85	Lightly logged	Rinorea beniensis (ardisiaeflora) Engl.	Understory	Nontimber species	Late Succession		68	8	0	76
B2_8	85	Lightly logged	Rinorea dentata (P.Beauv.) Kuntze	Understory	Nontimber species	Late Succession		5	0	0	5
B2_8	85	Lightly logged	Tabernaemontana pachysiphon Stapf	Understory	Nontimber species	Late Succession		5	1	0	6
B2_8	85	Lightly logged	Tapura fischeri Engl.	Lower canopy	Nontimber species	Pioneer		3	3	0	6
B2_8	85	Lightly logged	Tetrapleura tetraptera (Schumach. & Thonn.) Taub.	Lower canopy	Nontimber species	Late Succession		2	0	0	2
B2_8	85	Lightly logged	Treculia africana Decne	Lower canopy	Timber species	Late Succession	3	2	0	0	2
B2_8	85	Lightly logged	Trema orientalis (L.) Blume	Understory	Nontimber species	Pioneer		0	5	0	5
B2_8	85	Lightly logged	Trichilia dregeana Sond.	Upper canopy	Timber species	Late Succession	3	2	0	0	2
B2_8	85	Lightly logged	Trichilia prieuriana A. Juss.	Lower canopy	Timber species	Late Succession	3	6	1	0	7
B2_8	85	Lightly logged	Trichilia rubescens Oliv.	Understory	Timber species	Late Succession	3	7	0	0	7
B2_8	85	Lightly logged	Trilepisium madagascariense DC.	Lower canopy	Timber species	Late Succession	3	2	5	0	7
B2_8	85	Lightly logged	Vepris nobilis Del.	Understory	Nontimber species	Late Succession		1	0	0	1
B2_8	85	Lightly logged	Zanthoxylum rubescens Planch. ex Hook.	Lower canopy	Timber species	Late Succession	3	0	3	0	3
B2_9	85	Lightly logged	Cynometra alexandri C. H. Wright	Upper canopy	Timber species	Late Succession	2	27	23	1	51
B2_9	85	Lightly logged	Gambeya albida (G.Don) Aubrév. & Pellegr.	Upper canopy	Timber species	Late Succession	2	22	3	1	26
B2_9	85	Lightly logged	Maesopsis eminii Engl.	Upper canopy	Timber species	Pioneer	2	2	8	1	11
B2_9	85	Lightly logged	Alangium chinense (Lour.) Harms	Understory	Nontimber species	Pioneer		5	0	0	5
B2_9	85	Lightly logged	Albizia glaberrima (Schumach. & Thonn.) Benth.	Lower canopy	Timber species	Late Succession	2	0	4	0	4
B2_9	85	Lightly logged	Albizia zygia (DC.) J.F.Macbr.	Upper canopy	Timber species	Late Succession	2	0	5	0	5
B2_9	85	Lightly logged	Alchornea floribunda Müll.Arg.	Understory	Nontimber species	Late Succession		13	0	0	13
B2_9	85	Lightly logged	Alchornea laxifora (Benth.) Pax & K.Hoffm.	Understory	Nontimber species	Pioneer		24	2	0	26
B2_9	85	Lightly logged	Antiaris toxicaria (Pers.) Lesch.	Upper canopy	Timber species	Late Succession	2	1	4	0	5
B2_9	85	Lightly logged	Antidesma laciniatum Müll.Arg.	Understory	Nontimber species	Late Succession		4	0	0	4
B2_9	85	Lightly logged	Argomuellera macrophylla Pax	Understory	Nontimber species	Pioneer		2	0	0	2
B2_9	85	Lightly logged	Belonophora coffeoides Hook.f.	Understory	Nontimber species	Late Succession		4	0	0	4
B2_9	85	Lightly logged	Blighia unijugata Baker	Understory	Nontimber species	Late Succession		1	0	0	1
B2_9	85	Lightly logged	Bridelia micrantha (Hochst.) Baill.	Understory	Nontimber species	Pioneer		3	0	0	3
B2_9	85	Lightly logged	Canarium schweinfurthii Engl.	Upper canopy	Timber species	Late Succession	3	0	1	0	1
B2_9	85	Lightly logged	Celtis gomphophylla Engl.	Upper canopy	Timber species	Late Succession	2	1	2	0	3
B2_9	85	Lightly logged	Celtis mildbraedii Engl.	Upper canopy	Timber species	Late Succession	2	47	32	0	79
B2_9	85	Lightly logged	Celtis philppensis (wightii) Blanco	Upper canopy	Timber species	Late Succession	2	7	7	0	14
B2_9	85	Lightly logged	Celtis zenkeri Engl.	Upper canopy	Timber species	Late Succession	2	32	12	0	44
B2_9	85	Lightly logged	Citropsis articulata (Willd. ex Spreng.) Swingle & M. Kellerm	Treelet	Nontimber species	Pioneer		1	0	0	1
B2_9	85	Lightly logged	Cleistopholis patens (Benth.) Engl. & Diels	Upper canopy	Timber species	Pioneer	3	11	0	0	11
B2_9	85	Lightly logged	Coffea canephora Pierre ex A. Froehner	Understory	Nontimber species	Late Succession		1	0	0	1
B2_9	85	Lightly logged	Coffea spp.	Understory	Nontimber species	Late Succession		16	1	0	17
B2_9	85	Lightly logged	Cola gigantea A.Chev.	Upper canopy	Timber species	Late Succession	3	1	5	0	6
B2_9	85	Lightly logged	Cordia millenii Bak.	Upper canopy	Timber species	Late Succession	2	0	10	0	10
B2_9	85	Lightly logged	Croton macrostachyus Hoschst.ex Delile	Lower canopy	Timber species	Pioneer	3	1	0	0	1
B2_9	85	Lightly logged	Croton sylvaticus Hochst.	Lower canopy	Timber species	Pioneer	3	6	9	0	15
B2_9	85	Lightly logged	Desplatsia dewevrei (De Wild. & T. Durand) Burret	Understory	Nontimber species	Late Succession		5	0	0	5
B2_9	85	Lightly logged	Diospyros abyssinica (Hiern) F. White	Lower canopy	Timber species	Late Succession	3	1	0	0	1
B2_9	85	Lightly logged	Drypetes ugandensis Hutch.	Understory	Nontimber species	Late Succession		5	0	0	5
B2_9	85	Lightly logged	Engleropytum oblanceolatum (S.Moore) T.D.Penn.	Lower canopy	Timber species	Late Succession	3	1	1	0	2
B2_9	85	Lightly logged	Entandrophragama utile (Dawe & Sprague) Sprague	Upper canopy	Timber species	Late Succession	1	0	1	0	1
B2_9	85	Lightly logged	Erythropyleum suaveolens (Guill. & Perr.) Brenan	Upper canopy	Timber species	Late Succession	3	2	0	0	2
B2_9	85	Lightly logged	Fagaropsis angolensis (Engl.) Dale	Upper canopy	Timber species	Pioneer	3	3	0	0	3
B2_9	85	Lightly logged	Ficus mucuso Welw. Ex Ficalho	Upper canopy	Timber species	Late Succession	3	0	1	0	1
B2_9	85	Lightly logged	Ficus sur Forssk.	Lower canopy	Timber species	Late Succession	3	0	3	0	3
B2_9	85	Lightly logged	Funtumia elastica (Preuss) Stapf	Lower canopy	Timber species	Pioneer	2	35	20	0	55
B2_9	85	Lightly logged	Gambeya perpulchra (Mildbr. ex Hutch. & Dalziel) Aubrév. & Pellegr.	Upper canopy	Timber species	Late Succession	2	17	5	0	22
B2_9	85	Lightly logged	Glenniea africana (Radlk.) Leenh.	Lower canopy	Nontimber species	Late Succession		1	0	0	1
B2_9	85	Lightly logged	Glyphaea brevis (Spreng.) Monach.	Treelet	Nontimber species	Late Succession		12	0	0	12
B2_9	85	Lightly logged	Greenwayodendron suaveolens (Engl. & Diels) Verdc.	Lower canopy	Timber species	Late Succession	2	3	0	0	3
B2_9	85	Lightly logged	Holoptelea grandis (Hutch.) Mildbr.	Upper canopy	Timber species	Late Succession	2	0	2	0	2
B2_9	85	Lightly logged	Khaya anthotheca C.DC.	Upper canopy	Timber species	Late Succession	1	15	18	0	33
B2_9	85	Lightly logged	Kigelia africana (Lam.) Benth.	Lower canopy	Nontimber species	Late Succession		1	0	0	1
B2_9	85	Lightly logged	Klainedoxa gabonensis Pierre ex Engl.	Upper canopy	Timber species	Late Succession	3	1	1	0	2
B2_9	85	Lightly logged	Lannea welwitschii (Hiern) Engl.	Lower canopy	Timber species	Late Succession	3	3	0	0	3
B2_9	85	Lightly logged	Lasiodiscus pervillei (mildbraedii) Baill.	Understory	Nontimber species	Late Succession		91	23	0	114
B2_9	85	Lightly logged	Leplaea cedrata (A.Chev.) E.J.M.Koenen & J.J.de Wilde	Upper canopy	Timber species	Late Succession	1	10	3	0	13
B2_9	85	Lightly logged	Leptonychia mildbraedii Engl.	Understory	Nontimber species	Late Succession		2	0	0	2
B2_9	85	Lightly logged	Lovoa trichilioides Harms	Upper canopy	Timber species	Late Succession	1	0	3	0	3
B2_9	85	Lightly logged	Lychnodiscus cerospermus Radlk.	Understory	Nontimber species	Late Succession		8	0	0	8
B2_9	85	Lightly logged	Lychnodiscus cerospermus Radlk.	Understory	Nontimber species	Late Succession		0	1	0	1
B2_9	85	Lightly logged	Maerua duchesnei (De Wild.) F. White	Understory	Nontimber species	Late Succession		3	1	0	4
B2_9	85	Lightly logged	Mammea africana Sabine	Upper canopy	Timber species	Late Succession	3	3	0	0	3
B2_9	85	Lightly logged	Manilkara dawei (Stapf) Chiov.	Lower canopy	Nontimber species	Late Succession		6	0	0	6
B2_9	85	Lightly logged	Maytenus arguta (Loes.) N.Robson	Understory	Nontimber species	Late Succession		2	0	0	2
B2_9	85	Lightly logged	Mildbraediodendron excelsum Harms	Upper canopy	Timber species	Late Succession	2	2	4	0	6
B2_9	85	Lightly logged	Milicia excelsa (Welw.) C.C. Berg	Upper canopy	Timber species	Late Succession	1	2	3	0	5
B2_9	85	Lightly logged	Mimusops bagshawei S. Moore	Upper canopy	Nontimber species	Late Succession		5	0	0	5
B2_9	85	Lightly logged	Monodora angolensis Welw	Understory	Timber species	Late Succession	3	3	0	0	3
B2_9	85	Lightly logged	Morus mesozygia Stapf	Upper canopy	Timber species	Late Succession	2	0	4	0	4
B2_9	85	Lightly logged	Myrianthus holstii Engl.	Understory	Nontimber species	Late Succession		0	4	0	4
B2_9	85	Lightly logged	Olea capensis L. subsp. welwitschii (Knobl.) Friis & Green ((Knobl.) Gilg & G.Schellenb.	Upper canopy	Timber species	Late Succession	1	0	1	0	1
B2_9	85	Lightly logged	Oxyanthus speciosus DC.	Understory	Nontimber species	Late Succession		1	0	0	1
B2_9	85	Lightly logged	Parinari excelsa Sabine	Upper canopy	Timber species	Late Succession	2	0	1	0	1
B2_9	85	Lightly logged	Parkia filicoidea Welw. ex Oliv.	Lower canopy	Nontimber species	Late Succession		1	0	0	1
B2_9	85	Lightly logged	Picralima nitida (Stapf) T. Durand & H. Durand	Understory	Nontimber species	Late Succession		2	0	0	2
B2_9	85	Lightly logged	Pouteria altissima (A. Chev.) Baehni	Upper canopy	Timber species	Late Succession	2	8	5	0	13
B2_9	85	Lightly logged	Pseudospondias microcarpa (A. Rich.) Engl.	Upper canopy	Timber species	Late Succession	3	1	0	0	1
B2_9	85	Lightly logged	Rauvolfia vomitoria Afzel.	Understory	Nontimber species	Pioneer		2	0	0	2
B2_9	85	Lightly logged	Rinorea beniensis (ardisiaeflora) Engl.	Understory	Nontimber species	Late Succession		10	3	0	13
B2_9	85	Lightly logged	Rinorea brachypetala (Turcz.) Kuntze	Understory	Nontimber species	Late Succession		3	0	0	3
B2_9	85	Lightly logged	Rothmannia urcelliformis (Hiern) Bullock ex Robyns	Understory	Nontimber species	Late Succession		1	0	0	1
B2_9	85	Lightly logged	Rothmannia whitfieldii (Lindl.) Dandy	Understory	Nontimber species	Late Succession		1	0	0	1
B2_9	85	Lightly logged	Strychnos mitis S. Moore	Lower canopy	Timber species	Late Succession	3	1	0	0	1
B2_9	85	Lightly logged	Synsepalum brevipes (Baker) T.D. Penn	Upper canopy	Nontimber species	Late Succession		0	1	0	1
B2_9	85	Lightly logged	Syzygium guineense (Willd.) DC.	Lower canopy	Nontimber species	Late Succession		1	0	0	1
B2_9	85	Lightly logged	Tabernaemontana pachysiphon Stapf	Understory	Nontimber species	Late Succession		13	2	0	15
B2_9	85	Lightly logged	Tapura fischeri Engl.	Lower canopy	Nontimber species	Pioneer		11	4	0	15
B2_9	85	Lightly logged	Tetrapleura tetraptera (Schumach. & Thonn.) Taub.	Lower canopy	Nontimber species	Late Succession		0	3	0	3
B2_9	85	Lightly logged	Tetrorchidium didymostemon (Baill.) Pax & K.Hoffm.	Understory	Nontimber species	Pioneer		1	0	0	1
B2_9	85	Lightly logged	Treculia africana Decne	Lower canopy	Timber species	Late Succession	3	2	0	0	2
B2_9	85	Lightly logged	Trichilia dregeana Sond.	Upper canopy	Timber species	Late Succession	3	3	0	0	3
B2_9	85	Lightly logged	Trichilia prieuriana A. Juss.	Lower canopy	Timber species	Late Succession	3	19	5	0	24
B2_9	85	Lightly logged	Trichilia rubescens Oliv.	Understory	Timber species	Late Succession	3	13	4	0	17
B2_9	85	Lightly logged	Trilepisium madagascariense DC.	Lower canopy	Timber species	Late Succession	3	12	5	0	17
B2_9	85	Lightly logged	Turraea robusta Gürke	Understory	Nontimber species	Late Succession		1	0	0	1
B2_9	85	Lightly logged	Uvariopsis congensis Robyns & Ghesq.	Understory	Nontimber species	Late Succession		3	0	0	3
B2_9	85	Lightly logged	Vepris nobilis Del.	Understory	Nontimber species	Late Succession		1	0	0	1
B2_9	85	Lightly logged	Zanha golungensis Hiern	Understory	Nontimber species	Late Succession		2	0	0	2
B4_11	13	Heavily logged	Albizia zygia (DC.) J.F.Macbr.	Upper canopy	Timber species	Late Succession	2	2	3	1	6
B4_11	13	Heavily logged	Celtis mildbraedii Engl.	Upper canopy	Timber species	Late Succession	2	4	11	1	16
B4_11	13	Heavily logged	Gambeya albida (G.Don) Aubrév. & Pellegr.	Upper canopy	Timber species	Late Succession	2	2	5	1	8
B4_11	13	Heavily logged	Tapura fischeri Engl.	Lower canopy	Nontimber species	Pioneer		2	3	1	6
B4_11	13	Heavily logged	Acalypha neptunica Müll.Arg.	Treelet	Nontimber species	Pioneer		2	0	0	2
B4_11	13	Heavily logged	Alchornea laxifora (Benth.) Pax & K.Hoffm.	Understory	Nontimber species	Pioneer		35	5	0	40
B4_11	13	Heavily logged	Alstonia boonei De Wild.	Upper canopy	Timber species	Late Succession	2	0	1	0	1
B4_11	13	Heavily logged	Antiaris toxicaria (Pers.) Lesch.	Upper canopy	Timber species	Late Succession	2	5	4	0	9
B4_11	13	Heavily logged	Antidesma laciniatum Müll.Arg.	Understory	Nontimber species	Late Succession		1	0	0	1
B4_11	13	Heavily logged	Bridelia micrantha (Hochst.) Baill.	Understory	Nontimber species	Pioneer		0	1	0	1
B4_11	13	Heavily logged	Caloncoba crepiniana (schweinfurthii) Gilg	Understory	Nontimber species	Late Succession		1	5	0	6
B4_11	13	Heavily logged	Celtis zenkeri Engl.	Upper canopy	Timber species	Late Succession	2	4	21	0	25
B4_11	13	Heavily logged	Chaetachme aristata Planch	Understory	Nontimber species	Late Succession		5	0	0	5
B4_11	13	Heavily logged	Chaetachme aristata Planch	Understory	Nontimber species	Late Succession		0	3	0	3
B4_11	13	Heavily logged	Cleistopholis patens (Benth.) Engl. & Diels	Upper canopy	Timber species	Pioneer	3	0	1	0	1
B4_11	13	Heavily logged	Coffea spp.	Understory	Nontimber species	Late Succession		1	0	0	1
B4_11	13	Heavily logged	Cordia millenii Bak.	Upper canopy	Timber species	Late Succession	2	1	1	0	2
B4_11	13	Heavily logged	Croton sylvaticus Hochst.	Lower canopy	Timber species	Pioneer	3	0	6	0	6
B4_11	13	Heavily logged	Desplatsia dewevrei (De Wild. & T. Durand) Burret	Understory	Nontimber species	Late Succession		2	0	0	2
B4_11	13	Heavily logged	Drypetes spp	Understory	Nontimber species	Late Succession		3	1	0	4
B4_11	13	Heavily logged	Ehretia cymosa Thonn.	Lower canopy	Nontimber species	Late Succession		0	1	0	1
B4_11	13	Heavily logged	Engleropytum oblanceolatum (S.Moore) T.D.Penn.	Lower canopy	Timber species	Late Succession	3	1	0	0	1
B4_11	13	Heavily logged	Entandrophragama utile (Dawe & Sprague) Sprague	Upper canopy	Timber species	Late Succession	1	1	1	0	2
B4_11	13	Heavily logged	Fagaropsis angolensis (Engl.) Dale	Upper canopy	Timber species	Pioneer	3	1	2	0	3
B4_11	13	Heavily logged	Ficus sur Forssk.	Lower canopy	Timber species	Late Succession	3	0	6	0	6
B4_11	13	Heavily logged	Funtumia elastica (Preuss) Stapf	Lower canopy	Timber species	Pioneer	2	8	33	0	41
B4_11	13	Heavily logged	Gambeya perpulchra (Mildbr. ex Hutch. & Dalziel) Aubrév. & Pellegr.	Upper canopy	Timber species	Late Succession	2	2	2	0	4
B4_11	13	Heavily logged	Glenniea africana (Radlk.) Leenh.	Lower canopy	Nontimber species	Late Succession		1	15	0	16
B4_11	13	Heavily logged	Glyphaea brevis (Spreng.) Monach.	Treelet	Nontimber species	Late Succession		20	0	0	20
B4_11	13	Heavily logged	Greenwayodendron suaveolens (Engl. & Diels) Verdc.	Lower canopy	Timber species	Late Succession	2	1	0	0	1
B4_11	13	Heavily logged	Khaya anthotheca C.DC.	Upper canopy	Timber species	Late Succession	1	6	8	0	14
B4_11	13	Heavily logged	Khaya grandifoliola C.DC.	Upper canopy	Timber species	Late Succession	1	1	0	0	1
B4_11	13	Heavily logged	Klainedoxa gabonensis Pierre ex Engl.	Upper canopy	Timber species	Late Succession	3	0	1	0	1
B4_11	13	Heavily logged	Lannea barteri (Oliv.) Engl.	Lower canopy	Timber species	Late Succession	3	0	1	0	1
B4_11	13	Heavily logged	Lepisanthes senegalensis (Poir.) Leenh.	Understory	Nontimber species	Late Succession		1	1	0	2
B4_11	13	Heavily logged	Leplaea cedrata (A.Chev.) E.J.M.Koenen & J.J.de Wilde	Lower canopy	Timber species	Late Succession	1	1	0	0	1
B4_11	13	Heavily logged	Lychnodiscus cerospermus Radlk.	Understory	Nontimber species	Late Succession		0	1	0	1
B4_11	13	Heavily logged	Macaranga monandra Müll. Arg.	Lower canopy	Nontimber species	Late Succession		0	3	0	3
B4_11	13	Heavily logged	Maerua duchesnei (De Wild.) F. White	Understory	Nontimber species	Late Succession		0	1	0	1
B4_11	13	Heavily logged	Maesopsis eminii Engl.	Upper canopy	Timber species	Pioneer	2	0	3	0	3
B4_11	13	Heavily logged	Mallotus oppositifolius (Geiseler) Müll. Arg.	Treelet	Nontimber species	Late Succession		2	0	0	2
B4_11	13	Heavily logged	Manilkara dawei (Stapf) Chiov.	Lower canopy	Nontimber species	Late Succession		8	2	0	10
B4_11	13	Heavily logged	Mildbraediodendron excelsum Harms	Upper canopy	Timber species	Late Succession	2	1	0	0	1
B4_11	13	Heavily logged	Mimusops bagshawei S. Moore	Upper canopy	Nontimber species	Late Succession		0	4	0	4
B4_11	13	Heavily logged	Monodora angolensis Welw	Understory	Timber species	Late Succession	3	4	1	0	5
B4_11	13	Heavily logged	Morus mesozygia Stapf	Upper canopy	Timber species	Late Succession	2	0	1	0	1
B4_11	13	Heavily logged	Myrianthus holstii Engl.	Understory	Nontimber species	Late Succession		15	2	0	17
B4_11	13	Heavily logged	Parinari excelsa Sabine	Upper canopy	Timber species	Late Succession	2	0	4	0	4
B4_11	13	Heavily logged	Parkia filicoidea Welw. ex Oliv.	Lower canopy	Nontimber species	Late Succession		2	1	0	3
B4_11	13	Heavily logged	Picralima nitida (Stapf) T. Durand & H. Durand	Understory	Nontimber species	Late Succession		2	5	0	7
B4_11	13	Heavily logged	Pouteria altissima (A. Chev.) Baehni	Upper canopy	Timber species	Late Succession	2	2	2	0	4
B4_11	13	Heavily logged	Pseudospondias microcarpa (A. Rich.) Engl.	Upper canopy	Timber species	Late Succession	3	1	0	0	1
B4_11	13	Heavily logged	Pterygota mildbraedii Engl.	Upper canopy	Timber species	Late Succession	3	1	0	0	1
B4_11	13	Heavily logged	Rinorea beniensis (ardisiaeflora) Engl.	Understory	Nontimber species	Late Succession		1	0	0	1
B4_11	13	Heavily logged	Tabernaemontana pachysiphon Stapf	Understory	Nontimber species	Late Succession		5	0	0	5
B4_11	13	Heavily logged	Tetrapleura tetraptera (Schumach. & Thonn.) Taub.	Lower canopy	Nontimber species	Late Succession		4	1	0	5
B4_11	13	Heavily logged	Trema orientalis (L.) Blume	Understory	Nontimber species	Pioneer		6	6	0	12
B4_11	13	Heavily logged	Trichilia prieuriana A. Juss.	Lower canopy	Timber species	Late Succession	3	5	3	0	8
B4_11	13	Heavily logged	Trichilia rubescens Oliv.	Understory	Timber species	Late Succession	3	1	2	0	3
B4_11	13	Heavily logged	Trilepisium madagascariense DC.	Lower canopy	Timber species	Late Succession	3	7	12	0	19
B4_11	13	Heavily logged	Vepris nobilis Del.	Understory	Nontimber species	Late Succession		2	1	0	3
B4_12	13	Heavily logged	Albizia glaberrima (Schumach. & Thonn.) Benth.	Lower canopy	Timber species	Late Succession	2	1	1	2	4
B4_12	13	Heavily logged	Albizia zygia (DC.) J.F.Macbr.	Upper canopy	Timber species	Late Succession	2	0	4	1	5
B4_12	13	Heavily logged	Cola gigantea A.Chev.	Upper canopy	Timber species	Late Succession	3	0	1	1	2
B4_12	13	Heavily logged	Maesopsis eminii Engl.	Upper canopy	Timber species	Pioneer	2	0	2	1	3
B4_12	13	Heavily logged	Sterculia dawei Sprague	Lower canopy	Timber species	Late Succession	3	0	1	1	2
B4_12	13	Heavily logged	Albizia coriaria Welw. ex Oliv.	Upper canopy	Timber species	Pioneer	2	0	1	0	1
B4_12	13	Heavily logged	Alchornea laxifora (Benth.) Pax & K.Hoffm.	Understory	Nontimber species	Pioneer		39	5	0	44
B4_12	13	Heavily logged	Antiaris toxicaria (Pers.) Lesch.	Upper canopy	Timber species	Late Succession	2	6	7	0	13
B4_12	13	Heavily logged	Antidesma laciniatum Müll.Arg.	Understory	Nontimber species	Late Succession		1	0	0	1
B4_12	13	Heavily logged	Argomuellera macrophylla Pax	Understory	Nontimber species	Pioneer		2	0	0	2
B4_12	13	Heavily logged	Balanites wilsoniana Dawe & Sprague	Lower canopy	Nontimber species	Late Succession		0	2	0	2
B4_12	13	Heavily logged	Belonophora coffeoides Hook.f.	Understory	Nontimber species	Late Succession		7	0	0	7
B4_12	13	Heavily logged	Blighia unijugata Baker	Understory	Nontimber species	Late Succession		1	1	0	2
B4_12	13	Heavily logged	Blighia welwitschii (Hiern) Radlk.	Lower canopy	Timber species	Late Succession	3	0	2	0	2
B4_12	13	Heavily logged	Caloncoba crepiniana (schweinfurthii) Gilg	Understory	Nontimber species	Late Succession		2	2	0	4
B4_12	13	Heavily logged	Celtis gomphophylla Engl.	Upper canopy	Timber species	Late Succession	2	0	2	0	2
B4_12	13	Heavily logged	Celtis mildbraedii Engl.	Upper canopy	Timber species	Late Succession	2	19	25	0	44
B4_12	13	Heavily logged	Celtis philppensis (wightii) Blanco	Upper canopy	Timber species	Late Succession	2	5	4	0	9
B4_12	13	Heavily logged	Celtis zenkeri Engl.	Upper canopy	Timber species	Late Succession	2	2	17	0	19
B4_12	13	Heavily logged	Chaetachme aristata Planch	Understory	Nontimber species	Late Succession		2	3	0	5
B4_12	13	Heavily logged	Coffea canephora Pierre ex A. Froehner	Understory	Nontimber species	Late Succession		3	0	0	3
B4_12	13	Heavily logged	Coffea spp.	Understory	Nontimber species	Late Succession		3	0	0	3
B4_12	13	Heavily logged	Croton sylvaticus Hochst.	Lower canopy	Timber species	Pioneer	3	0	6	0	6
B4_12	13	Heavily logged	Cynometra alexandri C. H. Wright	Upper canopy	Timber species	Late Succession	2	3	7	0	10
B4_12	13	Heavily logged	Desplatsia dewevrei (De Wild. & T. Durand) Burret	Understory	Nontimber species	Late Succession		1	1	0	2
B4_12	13	Heavily logged	Drypetes spp	Understory	Nontimber species	Late Succession		1	1	0	2
B4_12	13	Heavily logged	Drypetes ugandensis Hutch.	Understory	Nontimber species	Late Succession		2	0	0	2
B4_12	13	Heavily logged	Ehretia cymosa Thonn.	Lower canopy	Nontimber species	Late Succession		1	3	0	4
B4_12	13	Heavily logged	Engleropytum oblanceolatum (S.Moore) T.D.Penn.	Lower canopy	Timber species	Late Succession	3	1	0	0	1
B4_12	13	Heavily logged	Entandrophragama utile (Dawe & Sprague) Sprague	Upper canopy	Timber species	Late Succession	1	1	0	0	1
B4_12	13	Heavily logged	Entandrophragma angolense (Welw.) C.DC.	Upper canopy	Timber species	Late Succession	1	0	1	0	1
B4_12	13	Heavily logged	Fagaropsis angolensis (Engl.) Dale	Upper canopy	Timber species	Pioneer	3	0	5	0	5
B4_12	13	Heavily logged	Ficus variifolia Warb.	Lower canopy	Timber species	Late Succession	3	0	2	0	2
B4_12	13	Heavily logged	Funtumia africana (Benth.) Stapf	Lower canopy	Timber species	Pioneer	2	2	6	0	8
B4_12	13	Heavily logged	Funtumia elastica (Preuss) Stapf	Lower canopy	Timber species	Pioneer	2	5	13	0	18
B4_12	13	Heavily logged	Gambeya albida (G.Don) Aubrév. & Pellegr.	Upper canopy	Timber species	Late Succession	2	0	3	0	3
B4_12	13	Heavily logged	Gambeya albida (G.Don) Aubrév. & Pellegr.	Upper canopy	Timber species	Late Succession	2	1	0	0	1
B4_12	13	Heavily logged	Glenniea africana (Radlk.) Leenh.	Lower canopy	Nontimber species	Late Succession		9	5	0	14
B4_12	13	Heavily logged	Glyphaea brevis (Spreng.) Monach.	Treelet	Nontimber species	Late Succession		16	0	0	16
B4_12	13	Heavily logged	Greenwayodendron suaveolens (Engl. & Diels) Verdc.	Lower canopy	Timber species	Late Succession	2	0	1	0	1
B4_12	13	Heavily logged	Harungana madagascariensis Poir.	Understory	Nontimber species	Pioneer		1	6	0	7
B4_12	13	Heavily logged	Holoptelea grandis (Hutch.) Mildbr.	Upper canopy	Timber species	Late Succession	2	0	1	0	1
B4_12	13	Heavily logged	Khaya anthotheca C.DC.	Upper canopy	Timber species	Late Succession	1	7	7	0	14
B4_12	13	Heavily logged	Lindackeria schweinfurthii Gilg	Understory	Nontimber species	Late Succession		0	2	0	2
B4_12	13	Heavily logged	Lovoa trichilioides Harms	Upper canopy	Timber species	Late Succession	1	0	1	0	1
B4_12	13	Heavily logged	Lychnodiscus cerospermus Radlk.	Understory	Nontimber species	Late Succession		3	1	0	4
B4_12	13	Heavily logged	Maerua duchesnei (De Wild.) F. White	Understory	Nontimber species	Late Succession		15	4	0	19
B4_12	13	Heavily logged	Maesopsis eminii Engl.	Upper canopy	Timber species	Pioneer	2	1	0	0	1
B4_12	13	Heavily logged	Majidea fosteri (Sprague) Radlk.	Lower canopy	Nontimber species	Late Succession		0	5	0	5
B4_12	13	Heavily logged	Mallotus oppositifolius (Geiseler) Müll. Arg.	Treelet	Nontimber species	Late Succession		2	1	0	3
B4_12	13	Heavily logged	Manilkara dawei (Stapf) Chiov.	Lower canopy	Nontimber species	Late Succession		1	3	0	4
B4_12	13	Heavily logged	Mimusops bagshawei S. Moore	Upper canopy	Nontimber species	Late Succession		0	1	0	1
B4_12	13	Heavily logged	Morus mesozygia Stapf	Upper canopy	Timber species	Late Succession	2	3	7	0	10
B4_12	13	Heavily logged	Parkia filicoidea Welw. ex Oliv.	Lower canopy	Nontimber species	Late Succession		0	2	0	2
B4_12	13	Heavily logged	Paropsia guineensis Oliv.	Lower canopy	Nontimber species	Late Succession		0	1	0	1
B4_12	13	Heavily logged	Pouteria altissima (A. Chev.) Baehni	Upper canopy	Timber species	Late Succession	2	3	1	0	4
B4_12	13	Heavily logged	Rinorea beniensis (ardisiaeflora) Engl.	Understory	Nontimber species	Late Succession		9	2	0	11
B4_12	13	Heavily logged	Tabernaemontana pachysiphon Stapf	Understory	Nontimber species	Late Succession		2	0	0	2
B4_12	13	Heavily logged	Tetrapleura tetraptera (Schumach. & Thonn.) Taub.	Lower canopy	Nontimber species	Late Succession		2	2	0	4
B4_12	13	Heavily logged	Trichilia prieuriana A. Juss.	Lower canopy	Timber species	Late Succession	3	0	4	0	4
B4_12	13	Heavily logged	Trichilia prieuriana A. Juss.	Lower canopy	Timber species	Late Succession	3	3	0	0	3
B4_12	13	Heavily logged	Trilepisium madagascariense DC.	Lower canopy	Timber species	Late Succession	3	7	2	0	9
B4_12	13	Heavily logged	Vepris nobilis Del.	Understory	Nontimber species	Late Succession		2	2	0	4
B4_12	13	Heavily logged	Xylopia parviflora (A. Rich.) Benth.	Lower canopy	Nontimber species	Late Succession		2	0	0	2
B4_13	13	Heavily logged	Gambeya perpulchra (Mildbr. ex Hutch. & Dalziel) Aubrév. & Pellegr.	Upper canopy	Timber species	Late Succession	2	2	5	2	9
B4_13	13	Heavily logged	Khaya anthotheca C.DC.	Upper canopy	Timber species	Late Succession	1	5	14	2	21
B4_13	13	Heavily logged	Albizia ferruginea (Guill. & Perr.) Benth.	Upper canopy	Timber species	Late Succession	2	0	2	1	3
B4_13	13	Heavily logged	Albizia zygia (DC.) J.F.Macbr.	Upper canopy	Timber species	Late Succession	2	0	3	1	4
B4_13	13	Heavily logged	Erythropyleum suaveolens (Guill. & Perr.) Brenan	Upper canopy	Timber species	Late Succession	3	0	0	1	1
B4_13	13	Heavily logged	Margaritaria discoidea (Baill.) G.L. Webster (Baill.) G.L.Webster	Lower canopy	Timber species	Late Succession	3	1	3	1	5
B4_13	13	Heavily logged	Parkia filicoidea Welw. ex Oliv.	Lower canopy	Nontimber species	Late Succession		1	2	1	4
B4_13	13	Heavily logged	Premna angolensis Gürke	Lower canopy	Timber species	Late Succession	3	2	1	1	4
B4_13	13	Heavily logged	Ricinodendron heudelotii (Baill.) Heckel	Upper canopy	Timber species	Late Succession	3	0	0	1	1
B4_13	13	Heavily logged	Acalypha neptunica Müll.Arg.	Treelet	Nontimber species	Pioneer		1	0	0	1
B4_13	13	Heavily logged	Albizia coriaria Welw. ex Oliv.	Upper canopy	Timber species	Pioneer	2	2	5	0	7
B4_13	13	Heavily logged	Alchornea laxifora (Benth.) Pax & K.Hoffm.	Understory	Nontimber species	Pioneer		41	12	0	53
B4_13	13	Heavily logged	Antiaris toxicaria (Pers.) Lesch.	Upper canopy	Timber species	Late Succession	2	0	12	0	12
B4_13	13	Heavily logged	Antiaris toxicaria (Pers.) Lesch.	Upper canopy	Timber species	Late Succession	2	9	0	0	9
B4_13	13	Heavily logged	Antidesma laciniatum Müll.Arg.	Understory	Nontimber species	Late Succession		3	2	0	5
B4_13	13	Heavily logged	Antidesma membranaceum Müll.Arg.	Understory	Nontimber species	Pioneer		0	3	0	3
B4_13	13	Heavily logged	Argomuellera macrophylla Pax	Understory	Nontimber species	Pioneer		3	0	0	3
B4_13	13	Heavily logged	Belonophora coffeoides Hook.f.	Understory	Nontimber species	Late Succession		7	6	0	13
B4_13	13	Heavily logged	Blighia unijugata Baker	Understory	Nontimber species	Late Succession		1	0	0	1
B4_13	13	Heavily logged	Caloncoba crepiniana (schweinfurthii) Gilg	Understory	Nontimber species	Late Succession		2	2	0	4
B4_13	13	Heavily logged	Campylospermum densiflorum (De Wild. & T.Durand)	Understory	Nontimber species	Late Succession		2	0	0	2
B4_13	13	Heavily logged	Celtis mildbraedii Engl.	Upper canopy	Timber species	Late Succession	2	13	17	0	30
B4_13	13	Heavily logged	Celtis philppensis (wightii) Blanco	Upper canopy	Timber species	Late Succession	2	6	1	0	7
B4_13	13	Heavily logged	Celtis zenkeri Engl.	Upper canopy	Timber species	Late Succession	2	9	19	0	28
B4_13	13	Heavily logged	Chaetachme aristata Planch	Understory	Nontimber species	Late Succession		2	1	0	3
B4_13	13	Heavily logged	Citropsis articulata (Willd. ex Spreng.) Swingle & M. Kellerm	Treelet	Nontimber species	Pioneer		3	0	0	3
B4_13	13	Heavily logged	Coffea canephora Pierre ex A. Froehner	Understory	Nontimber species	Late Succession		1	4	0	5
B4_13	13	Heavily logged	Coffea robusta L.Linden	Understory	Nontimber species	Late Succession		2	0	0	2
B4_13	13	Heavily logged	Coffea spp.	Understory	Nontimber species	Late Succession		13	5	0	18
B4_13	13	Heavily logged	Cola gigantea A.Chev.	Upper canopy	Timber species	Late Succession	3	0	2	0	2
B4_13	13	Heavily logged	Cordia millenii Bak.	Upper canopy	Timber species	Late Succession	2	1	1	0	2
B4_13	13	Heavily logged	Croton megalocarpus Hutch.	Upper canopy	Timber species	Pioneer	3	0	1	0	1
B4_13	13	Heavily logged	Croton sylvaticus Hochst.	Lower canopy	Timber species	Pioneer	3	1	16	0	17
B4_13	13	Heavily logged	Cynometra alexandri C. H. Wright	Upper canopy	Timber species	Late Succession	2	1	1	0	2
B4_13	13	Heavily logged	Desplatsia dewevrei (De Wild. & T. Durand) Burret	Understory	Nontimber species	Late Succession		0	1	0	1
B4_13	13	Heavily logged	Dichrostachys cinerea (L.) Wight & Arn.	Treelet	Nontimber species	Pioneer		2	1	0	3
B4_13	13	Heavily logged	Dovyalis macrocalyx (A. Rich.) Warb.	Understory	Nontimber species	Late Succession		1	0	0	1
B4_13	13	Heavily logged	Drypetes spp	Understory	Nontimber species	Late Succession		4	2	0	6
B4_13	13	Heavily logged	Ehretia cymosa Thonn.	Lower canopy	Nontimber species	Late Succession		1	0	0	1
B4_13	13	Heavily logged	Engleropytum oblanceolatum (S.Moore) T.D.Penn.	Lower canopy	Timber species	Late Succession	3	2	2	0	4
B4_13	13	Heavily logged	Entandrophragama utile (Dawe & Sprague) Sprague	Upper canopy	Timber species	Late Succession	1	0	3	0	3
B4_13	13	Heavily logged	Entandrophragma angolense (Welw.) C.DC.	Upper canopy	Timber species	Late Succession	1	1	1	0	2
B4_13	13	Heavily logged	Fagaropsis angolensis (Engl.) Dale	Upper canopy	Timber species	Pioneer	3	1	2	0	3
B4_13	13	Heavily logged	Ficus exasperata Vahl	Lower canopy	Timber species	Late Succession	3	0	1	0	1
B4_13	13	Heavily logged	Ficus sur Forssk.	Lower canopy	Timber species	Late Succession	3	1	0	0	1
B4_13	13	Heavily logged	Funtumia elastica (Preuss) Stapf	Lower canopy	Timber species	Pioneer	2	9	22	0	31
B4_13	13	Heavily logged	Gambeya albida (G.Don) Aubrév. & Pellegr.	Upper canopy	Timber species	Late Succession	2	1	2	0	3
B4_13	13	Heavily logged	Glenniea africana (Radlk.) Leenh.	Lower canopy	Nontimber species	Late Succession		13	2	0	15
B4_13	13	Heavily logged	Glyphaea brevis (Spreng.) Monach.	Treelet	Nontimber species	Late Succession		22	3	0	25
B4_13	13	Heavily logged	Greenwayodendron suaveolens (Engl. & Diels) Verdc.	Lower canopy	Timber species	Late Succession	2	2	2	0	4
B4_13	13	Heavily logged	Klainedoxa gabonensis Pierre ex Engl.	Upper canopy	Timber species	Late Succession	3	0	3	0	3
B4_13	13	Heavily logged	Lasiodiscus pervillei (mildbraedii) Baill.	Understory	Nontimber species	Late Succession		3	0	0	3
B4_13	13	Heavily logged	Leplaea cedrata (A.Chev.) E.J.M.Koenen & J.J.de Wilde	Upper canopy	Timber species	Late Succession	1	4	2	0	6
B4_13	13	Heavily logged	Leptaulus daphnoides Benth. & Hook.f.	Understory	Nontimber species	Late Succession		0	1	0	1
B4_13	13	Heavily logged	Leptonychia mildbraedii Engl.	Understory	Nontimber species	Late Succession		1	2	0	3
B4_13	13	Heavily logged	Lychnodiscus cerospermus Radlk.	Understory	Nontimber species	Late Succession		2	3	0	5
B4_13	13	Heavily logged	Macaranga monandra Müll. Arg.	Lower canopy	Nontimber species	Late Succession		2	1	0	3
B4_13	13	Heavily logged	Maesopsis eminii Engl.	Upper canopy	Timber species	Pioneer	2	0	3	0	3
B4_13	13	Heavily logged	Mallotus oppositifolius (Geiseler) Müll. Arg.	Treelet	Nontimber species	Late Succession		1	0	0	1
B4_13	13	Heavily logged	Mammea africana Sabine	Upper canopy	Timber species	Late Succession	3	1	0	0	1
B4_13	13	Heavily logged	Manilkara butugi Chiov.	Lower canopy	Nontimber species	Late Succession		0	1	0	1
B4_13	13	Heavily logged	Memecyclon jasminiodes Gilg	Treelet	Nontimber species	Late Succession		1	0	0	1
B4_13	13	Heavily logged	Milicia excelsa (Welw.) C.C. Berg	Upper canopy	Timber species	Late Succession	1	2	2	0	4
B4_13	13	Heavily logged	Monodora angolensis Welw	Understory	Timber species	Late Succession	3	1	2	0	3
B4_13	13	Heavily logged	Morus mesozygia Stapf	Upper canopy	Timber species	Late Succession	2	3	2	0	5
B4_13	13	Heavily logged	Myrianthus holstii Engl.	Understory	Nontimber species	Late Succession		0	1	0	1
B4_13	13	Heavily logged	Olea capensis L. subsp. welwitschii (Knobl.) Friis & Green ((Knobl.) Gilg & G.Schellenb.	Upper canopy	Timber species	Late Succession	1	0	1	0	1
B4_13	13	Heavily logged	Oxyanthus speciosus DC.	Understory	Nontimber species	Late Succession		3	3	0	6
B4_13	13	Heavily logged	Paropsia guineensis Oliv.	Lower canopy	Nontimber species	Late Succession		1	4	0	5
B4_13	13	Heavily logged	Pouteria altissima (A. Chev.) Baehni	Upper canopy	Timber species	Late Succession	2	10	4	0	14
B4_13	13	Heavily logged	Rinorea beniensis (ardisiaeflora) Engl.	Understory	Nontimber species	Late Succession		3	0	0	3
B4_13	13	Heavily logged	Rinorea dentata (P.Beauv.) Kuntze	Understory	Nontimber species	Late Succession		1	0	0	1
B4_13	13	Heavily logged	Tabernaemontana pachysiphon Stapf	Understory	Nontimber species	Late Succession		12	4	0	16
B4_13	13	Heavily logged	Tapura fischeri Engl.	Lower canopy	Nontimber species	Pioneer		3	2	0	5
B4_13	13	Heavily logged	Tetrapleura tetraptera (Schumach. & Thonn.) Taub.	Lower canopy	Nontimber species	Late Succession		2	3	0	5
B4_13	13	Heavily logged	Trema orientalis (L.) Blume	Understory	Nontimber species	Pioneer		3	0	0	3
B4_13	13	Heavily logged	Trichilia prieuriana A. Juss.	Lower canopy	Timber species	Late Succession	3	11	1	0	12
B4_13	13	Heavily logged	Trichilia rubescens Oliv.	Understory	Timber species	Late Succession	3	1	0	0	1
B4_13	13	Heavily logged	Trilepisium madagascariense DC.	Lower canopy	Timber species	Late Succession	3	2	12	0	14
B4_13	13	Heavily logged	Uvariopsis congensis Robyns & Ghesq.	Understory	Nontimber species	Late Succession		1	1	0	2
B4_13	13	Heavily logged	Vepris nobilis Del.	Understory	Nontimber species	Late Succession		11	8	0	19
B4_13	13	Heavily logged	Vitex ferruginea Schumach. & Thonn.	Understory	Nontimber species	Pioneer		0	1	0	1
B4_14	13	Heavily logged	Albizia zygia (DC.) J.F.Macbr.	Upper canopy	Timber species	Late Succession	2	0	4	2	6
B4_14	13	Heavily logged	Cynometra alexandri C. H. Wright	Upper canopy	Timber species	Late Succession	2	6	7	2	15
B4_14	13	Heavily logged	Celtis gomphophylla Engl.	Upper canopy	Timber species	Late Succession	2	1	3	1	5
B4_14	13	Heavily logged	Cola gigantea A.Chev.	Upper canopy	Timber species	Late Succession	3	0	3	1	4
B4_14	13	Heavily logged	Erythropyleum suaveolens (Guill. & Perr.) Brenan	Upper canopy	Timber species	Late Succession	3	0	0	1	1
B4_14	13	Heavily logged	Ficus mucuso Welw. Ex Ficalho	Upper canopy	Timber species	Late Succession	3	0	1	1	2
B4_14	13	Heavily logged	Khaya anthotheca C.DC.	Upper canopy	Timber species	Late Succession	1	3	10	1	14
B4_14	13	Heavily logged	Margaritaria discoidea (Baill.) G.L. Webster (Baill.) G.L.Webster	Lower canopy	Timber species	Late Succession	3	0	2	1	3
B4_14	13	Heavily logged	Ricinodendron heudelotii (Baill.) Heckel	Upper canopy	Timber species	Late Succession	3	0	0	1	1
B4_14	13	Heavily logged	Albizia glaberrima (Schumach. & Thonn.) Benth.	Lower canopy	Timber species	Late Succession	2	0	1	0	1
B4_14	13	Heavily logged	Alchornea laxifora (Benth.) Pax & K.Hoffm.	Understory	Nontimber species	Pioneer		62	8	0	70
B4_14	13	Heavily logged	Alstonia boonei De Wild.	Upper canopy	Timber species	Late Succession	2	0	2	0	2
B4_14	13	Heavily logged	Antiaris toxicaria (Pers.) Lesch.	Upper canopy	Timber species	Late Succession	2	1	1	0	2
B4_14	13	Heavily logged	Blighia unijugata Baker	Understory	Nontimber species	Late Succession		1	0	0	1
B4_14	13	Heavily logged	Blighia welwitschii (Hiern) Radlk.	Lower canopy	Timber species	Late Succession	3	1	0	0	1
B4_14	13	Heavily logged	Caloncoba crepiniana (schweinfurthii) Gilg	Understory	Nontimber species	Late Succession		1	1	0	2
B4_14	13	Heavily logged	Celtis mildbraedii Engl.	Upper canopy	Timber species	Late Succession	2	2	7	0	9
B4_14	13	Heavily logged	Celtis philppensis (wightii) Blanco	Upper canopy	Timber species	Late Succession	2	9	9	0	18
B4_14	13	Heavily logged	Celtis zenkeri Engl.	Upper canopy	Timber species	Late Succession	2	8	14	0	22
B4_14	13	Heavily logged	Chaetachme aristata Planch	Understory	Nontimber species	Late Succession		1	0	0	1
B4_14	13	Heavily logged	Chaetachme aristata Planch	Understory	Nontimber species	Late Succession		0	4	0	4
B4_14	13	Heavily logged	Coffea robusta L.Linden	Understory	Nontimber species	Late Succession		1	0	0	1
B4_14	13	Heavily logged	Coffea spp.	Understory	Nontimber species	Late Succession		3	0	0	3
B4_14	13	Heavily logged	Cordia millenii Bak.	Upper canopy	Timber species	Late Succession	2	0	1	0	1
B4_14	13	Heavily logged	Croton sylvaticus Hochst.	Lower canopy	Timber species	Pioneer	3	0	4	0	4
B4_14	13	Heavily logged	Desplatsia dewevrei (De Wild. & T. Durand) Burret	Understory	Nontimber species	Late Succession		2	3	0	5
B4_14	13	Heavily logged	Diospyros abyssinica (Hiern) F. White	Lower canopy	Timber species	Late Succession	3	1	0	0	1
B4_14	13	Heavily logged	Dombeya kirkii Mast.	Lower canopy	Nontimber species	Pioneer		1	3	0	4
B4_14	13	Heavily logged	Drypetes spp	Understory	Nontimber species	Late Succession		2	1	0	3
B4_14	13	Heavily logged	Ehretia cymosa Thonn.	Lower canopy	Nontimber species	Late Succession		0	1	0	1
B4_14	13	Heavily logged	Engleropytum oblanceolatum (S.Moore) T.D.Penn.	Lower canopy	Timber species	Late Succession	3	4	0	0	4
B4_14	13	Heavily logged	Entandrophragama utile (Dawe & Sprague) Sprague	Upper canopy	Timber species	Late Succession	1	0	2	0	2
B4_14	13	Heavily logged	Fagaropsis angolensis (Engl.) Dale	Upper canopy	Timber species	Pioneer	3	1	3	0	4
B4_14	13	Heavily logged	Ficus sur Forssk.	Lower canopy	Timber species	Late Succession	3	0	3	0	3
B4_14	13	Heavily logged	Ficus variifolia Warb.	Lower canopy	Timber species	Late Succession	3	0	4	0	4
B4_14	13	Heavily logged	Funtumia elastica (Preuss) Stapf	Lower canopy	Timber species	Pioneer	2	6	7	0	13
B4_14	13	Heavily logged	Gambeya albida (G.Don) Aubrév. & Pellegr.	Upper canopy	Timber species	Late Succession	2	2	5	0	7
B4_14	13	Heavily logged	Gambeya muerensis (Engl.) Liben	Upper canopy	Timber species	Late Succession	2	1	0	0	1
B4_14	13	Heavily logged	Gambeya perpulchra (Mildbr. ex Hutch. & Dalziel) Aubrév. & Pellegr.	Upper canopy	Timber species	Late Succession	2	1	1	0	2
B4_14	13	Heavily logged	Glenniea africana (Radlk.) Leenh.	Lower canopy	Nontimber species	Late Succession		6	8	0	14
B4_14	13	Heavily logged	Glyphaea brevis (Spreng.) Monach.	Treelet	Nontimber species	Late Succession		25	9	0	34
B4_14	13	Heavily logged	Greenwayodendron suaveolens (Engl. & Diels) Verdc.	Lower canopy	Timber species	Late Succession	2	0	1	0	1
B4_14	13	Heavily logged	Holoptelea grandis (Hutch.) Mildbr.	Upper canopy	Timber species	Late Succession	2	0	1	0	1
B4_14	13	Heavily logged	Khaya grandifoliola C.DC.	Upper canopy	Timber species	Late Succession	1	0	3	0	3
B4_14	13	Heavily logged	Lepisanthes senegalensis (Poir.) Leenh.	Understory	Nontimber species	Late Succession		0	1	0	1
B4_14	13	Heavily logged	Leptaulus daphnoides Benth. & Hook.f.	Understory	Nontimber species	Late Succession		3	0	0	3
B4_14	13	Heavily logged	Leptonychia mildbraedii Engl.	Understory	Nontimber species	Late Succession		1	0	0	1
B4_14	13	Heavily logged	Maerua duchesnei (De Wild.) F. White	Understory	Nontimber species	Late Succession		2	0	0	2
B4_14	13	Heavily logged	Majidea fosteri (Sprague) Radlk.	Lower canopy	Nontimber species	Late Succession		1	1	0	2
B4_14	13	Heavily logged	Mallotus oppositifolius (Geiseler) Müll. Arg.	Treelet	Nontimber species	Late Succession		8	1	0	9
B4_14	13	Heavily logged	Milicia excelsa (Welw.) C.C. Berg	Upper canopy	Timber species	Late Succession	1	1	0	0	1
B4_14	13	Heavily logged	Mimusops bagshawei S. Moore	Upper canopy	Nontimber species	Late Succession		1	5	0	6
B4_14	13	Heavily logged	Morus mesozygia Stapf	Upper canopy	Timber species	Late Succession	2	0	5	0	5
B4_14	13	Heavily logged	Morus mesozygia Stapf	Upper canopy	Timber species	Late Succession	2	1	0	0	1
B4_14	13	Heavily logged	Myrianthus holstii Engl.	Understory	Nontimber species	Late Succession		2	2	0	4
B4_14	13	Heavily logged	Oncoba spinosa Forssk.	Understory	Nontimber species	Late Succession		1	3	0	4
B4_14	13	Heavily logged	Parkia filicoidea Welw. ex Oliv.	Lower canopy	Nontimber species	Late Succession		2	0	0	2
B4_14	13	Heavily logged	Picralima nitida (Stapf) T. Durand & H. Durand	Understory	Nontimber species	Late Succession		0	1	0	1
B4_14	13	Heavily logged	Pouteria altissima (A. Chev.) Baehni	Upper canopy	Timber species	Late Succession	2	3	5	0	8
B4_14	13	Heavily logged	Pseudospondias microcarpa (A. Rich.) Engl.	Upper canopy	Timber species	Late Succession	3	0	2	0	2
B4_14	13	Heavily logged	Pterygota mildbraedii Engl.	Upper canopy	Timber species	Late Succession	3	0	2	0	2
B4_14	13	Heavily logged	Rinorea beniensis (ardisiaeflora) Engl.	Understory	Nontimber species	Late Succession		11	2	0	13
B4_14	13	Heavily logged	Rinorea dentata (P.Beauv.) Kuntze	Understory	Nontimber species	Late Succession		2	0	0	2
B4_14	13	Heavily logged	Tabernaemontana pachysiphon Stapf	Understory	Nontimber species	Late Succession		0	2	0	2
B4_14	13	Heavily logged	Tapura fischeri Engl.	Lower canopy	Nontimber species	Pioneer		3	3	0	6
B4_14	13	Heavily logged	Tetrapleura tetraptera (Schumach. & Thonn.) Taub.	Lower canopy	Nontimber species	Late Succession		1	1	0	2
B4_14	13	Heavily logged	Treculia africana Decne	Lower canopy	Timber species	Late Succession	3	4	0	0	4
B4_14	13	Heavily logged	Trichilia prieuriana A. Juss.	Lower canopy	Timber species	Late Succession	3	0	5	0	5
B4_14	13	Heavily logged	Trilepisium madagascariense DC.	Lower canopy	Timber species	Late Succession	3	3	1	0	4
B4_14	13	Heavily logged	Vangueria apiculata K. Schum.	Understory	Nontimber species	Pioneer		1	1	0	2
B4_14	13	Heavily logged	Vepris nobilis Del.	Understory	Nontimber species	Late Succession		3	4	0	7
B4_14	13	Heavily logged	Zanthoxylum rubescens Planch. ex Hook.	Lower canopy	Timber species	Late Succession	3	0	5	0	5
B4_15	13	Heavily logged	Cola gigantea A.Chev.	Upper canopy	Timber species	Late Succession	3	0	2	2	4
B4_15	13	Heavily logged	Cynometra alexandri C. H. Wright	Upper canopy	Timber species	Late Succession	2	9	17	2	28
B4_15	13	Heavily logged	Celtis gomphophylla Engl.	Upper canopy	Timber species	Late Succession	2	0	0	1	1
B4_15	13	Heavily logged	Erythropyleum suaveolens (Guill. & Perr.) Brenan	Upper canopy	Timber species	Late Succession	3	0	1	1	2
B4_15	13	Heavily logged	Ficus mucuso Welw. Ex Ficalho	Upper canopy	Timber species	Late Succession	3	0	3	1	4
B4_15	13	Heavily logged	Ficus polita Vahl	Lower canopy	Timber species	Late Succession	3	0	0	1	1
B4_15	13	Heavily logged	Gambeya albida (G.Don) Aubrév. & Pellegr.	Upper canopy	Timber species	Late Succession	2	0	2	1	3
B4_15	13	Heavily logged	Gambeya perpulchra (Mildbr. ex Hutch. & Dalziel) Aubrév. & Pellegr.	Upper canopy	Timber species	Late Succession	2	6	3	1	10
B4_15	13	Heavily logged	Holoptelea grandis (Hutch.) Mildbr.	Upper canopy	Timber species	Late Succession	2	0	1	1	2
B4_15	13	Heavily logged	Acalypha neptunica Müll.Arg.	Treelet	Nontimber species	Pioneer		4	0	0	4
B4_15	13	Heavily logged	Albizia glaberrima (Schumach. & Thonn.) Benth.	Lower canopy	Timber species	Late Succession	2	0	1	0	1
B4_15	13	Heavily logged	Albizia zygia (DC.) J.F.Macbr.	Upper canopy	Timber species	Late Succession	2	0	4	0	4
B4_15	13	Heavily logged	Alchornea laxifora (Benth.) Pax & K.Hoffm.	Understory	Nontimber species	Pioneer		53	5	0	58
B4_15	13	Heavily logged	Alstonia boonei De Wild.	Upper canopy	Timber species	Late Succession	2	0	1	0	1
B4_15	13	Heavily logged	Antiaris toxicaria (Pers.) Lesch.	Upper canopy	Timber species	Late Succession	2	1	1	0	2
B4_15	13	Heavily logged	Antidesma laciniatum Müll.Arg.	Understory	Nontimber species	Late Succession		1	1	0	2
B4_15	13	Heavily logged	Argomuellera macrophylla Pax	Understory	Nontimber species	Pioneer		2	0	0	2
B4_15	13	Heavily logged	Belonophora coffeoides Hook.f.	Understory	Nontimber species	Late Succession		2	0	0	2
B4_15	13	Heavily logged	Blighia unijugata Baker	Understory	Nontimber species	Late Succession		0	1	0	1
B4_15	13	Heavily logged	Blighia welwitschii (Hiern) Radlk.	Lower canopy	Timber species	Late Succession	3	0	1	0	1
B4_15	13	Heavily logged	Bridelia brideliifolia (Pax) Fedde	Lower canopy	Nontimber species	Pioneer		0	2	0	2
B4_15	13	Heavily logged	Caloncoba crepiniana (schweinfurthii) Gilg	Understory	Nontimber species	Late Succession		0	1	0	1
B4_15	13	Heavily logged	Celtis mildbraedii Engl.	Upper canopy	Timber species	Late Succession	2	1	1	0	2
B4_15	13	Heavily logged	Celtis philppensis (wightii) Blanco	Upper canopy	Timber species	Late Succession	2	6	4	0	10
B4_15	13	Heavily logged	Celtis zenkeri Engl.	Upper canopy	Timber species	Late Succession	2	9	8	0	17
B4_15	13	Heavily logged	Chaetachme aristata Planch	Understory	Nontimber species	Late Succession		1	0	0	1
B4_15	13	Heavily logged	Coffea robusta L.Linden	Understory	Nontimber species	Late Succession		1	0	0	1
B4_15	13	Heavily logged	Coffea spp.	Understory	Nontimber species	Late Succession		1	1	0	2
B4_15	13	Heavily logged	Cordia millenii Bak.	Upper canopy	Timber species	Late Succession	2	0	1	0	1
B4_15	13	Heavily logged	Croton sylvaticus Hochst.	Lower canopy	Timber species	Pioneer	3	2	8	0	10
B4_15	13	Heavily logged	Desplatsia dewevrei (De Wild. & T. Durand) Burret	Understory	Nontimber species	Late Succession		0	2	0	2
B4_15	13	Heavily logged	Drypetes spp	Understory	Nontimber species	Late Succession		0	2	0	2
B4_15	13	Heavily logged	Engleropytum oblanceolatum (S.Moore) T.D.Penn.	Lower canopy	Timber species	Late Succession	3	0	1	0	1
B4_15	13	Heavily logged	Entandrophragama utile (Dawe & Sprague) Sprague	Upper canopy	Timber species	Late Succession	1	0	1	0	1
B4_15	13	Heavily logged	Fagaropsis angolensis (Engl.) Dale	Upper canopy	Timber species	Pioneer	3	0	1	0	1
B4_15	13	Heavily logged	Ficus natalensis Hochst.	Upper canopy	Timber species	Late Succession	3	0	1	0	1
B4_15	13	Heavily logged	Ficus saussureana DC.	Lower canopy	Timber species	Late Succession	3	1	0	0	1
B4_15	13	Heavily logged	Ficus variifolia Warb.	Lower canopy	Timber species	Late Succession	3	2	1	0	3
B4_15	13	Heavily logged	Funtumia africana (Benth.) Stapf	Lower canopy	Timber species	Pioneer	2	0	1	0	1
B4_15	13	Heavily logged	Funtumia elastica (Preuss) Stapf	Lower canopy	Timber species	Pioneer	2	22	17	0	39
B4_15	13	Heavily logged	Gambeya muerensis (Engl.) Liben	Upper canopy	Timber species	Late Succession	2	1	0	0	1
B4_15	13	Heavily logged	Glenniea africana (Radlk.) Leenh.	Lower canopy	Nontimber species	Late Succession		7	13	0	20
B4_15	13	Heavily logged	Glyphaea brevis (Spreng.) Monach.	Treelet	Nontimber species	Late Succession		20	0	0	20
B4_15	13	Heavily logged	Glyphaea brevis (Spreng.) Monach.	Understory	Nontimber species	Late Succession		0	2	0	2
B4_15	13	Heavily logged	Greenwayodendron suaveolens (Engl. & Diels) Verdc.	Lower canopy	Timber species	Late Succession	2	0	1	0	1
B4_15	13	Heavily logged	Khaya anthotheca C.DC.	Upper canopy	Timber species	Late Succession	1	7	12	0	19
B4_15	13	Heavily logged	Klainedoxa gabonensis Pierre ex Engl.	Upper canopy	Timber species	Late Succession	3	1	0	0	1
B4_15	13	Heavily logged	Macaranga monandra Müll. Arg.	Lower canopy	Nontimber species	Late Succession		0	1	0	1
B4_15	13	Heavily logged	Maerua duchesnei (De Wild.) F. White	Understory	Nontimber species	Late Succession		1	0	0	1
B4_15	13	Heavily logged	Maesopsis eminii Engl.	Upper canopy	Timber species	Pioneer	2	2	4	0	6
B4_15	13	Heavily logged	Majidea fosteri (Sprague) Radlk.	Lower canopy	Nontimber species	Late Succession		0	1	0	1
B4_15	13	Heavily logged	Mallotus oppositifolius (Geiseler) Müll. Arg.	Treelet	Nontimber species	Late Succession		9	0	0	9
B4_15	13	Heavily logged	Mimusops bagshawei S. Moore	Upper canopy	Nontimber species	Late Succession		1	1	0	2
B4_15	13	Heavily logged	Morus mesozygia Stapf	Upper canopy	Timber species	Late Succession	2	3	3	0	6
B4_15	13	Heavily logged	Myrianthus holstii Engl.	Understory	Nontimber species	Late Succession		2	3	0	5
B4_15	13	Heavily logged	Oxyanthus speciosus DC.	Understory	Nontimber species	Late Succession		3	0	0	3
B4_15	13	Heavily logged	Picralima nitida (Stapf) T. Durand & H. Durand	Understory	Nontimber species	Late Succession		2	2	0	4
B4_15	13	Heavily logged	Pouteria altissima (A. Chev.) Baehni	Upper canopy	Timber species	Late Succession	2	7	4	0	11
B4_15	13	Heavily logged	Pseudospondias microcarpa (A. Rich.) Engl.	Upper canopy	Timber species	Late Succession	3	0	1	0	1
B4_15	13	Heavily logged	Rinorea beniensis (ardisiaeflora) Engl.	Understory	Nontimber species	Late Succession		23	1	0	24
B4_15	13	Heavily logged	Rinorea dentata (P.Beauv.) Kuntze	Understory	Nontimber species	Late Succession		3	1	0	4
B4_15	13	Heavily logged	Tabernaemontana pachysiphon Stapf	Understory	Nontimber species	Late Succession		1	1	0	2
B4_15	13	Heavily logged	Tapura fischeri Engl.	Lower canopy	Nontimber species	Pioneer		4	4	0	8
B4_15	13	Heavily logged	Tetrapleura tetraptera (Schumach. & Thonn.) Taub.	Lower canopy	Nontimber species	Late Succession		2	0	0	2
B4_15	13	Heavily logged	Trema orientalis (L.) Blume	Understory	Nontimber species	Pioneer		3	6	0	9
B4_15	13	Heavily logged	Trichilia prieuriana A. Juss.	Lower canopy	Timber species	Late Succession	3	12	3	0	15
B4_15	13	Heavily logged	Trichilia prieuriana A. Juss.	Understory	Timber species	Late Succession	3	1	0	0	1
B4_15	13	Heavily logged	Trichilia rubescens Oliv.	Understory	Timber species	Late Succession	3	1	0	0	1
B4_15	13	Heavily logged	Trilepisium madagascariense DC.	Lower canopy	Timber species	Late Succession	3	1	1	0	2
B4_15	13	Heavily logged	Vepris nobilis Del.	Understory	Nontimber species	Late Succession		9	9	0	18
B4_15	13	Heavily logged	Zanthoxylum rubescens Planch. ex Hook.	Lower canopy	Timber species	Late Succession	3	0	1	0	1
N15_21	88	Unlogged	Gambeya albida (G.Don) Aubrév. & Pellegr.	Upper canopy	Timber species	Late Succession	2	1	1	3	5
N15_21	88	Unlogged	Khaya anthotheca C.DC.	Upper canopy	Timber species	Late Succession	1	25	16	3	44
N15_21	88	Unlogged	Cleistopholis patens (Benth.) Engl. & Diels	Upper canopy	Timber species	Pioneer	3	3	1	2	6
N15_21	88	Unlogged	Cynometra alexandri C. H. Wright	Upper canopy	Timber species	Late Succession	2	13	6	2	21
N15_21	88	Unlogged	Margaritaria discoidea (Baill.) G.L. Webster (Baill.) G.L.Webster	Lower canopy	Timber species	Late Succession	3	0	0	2	2
N15_21	88	Unlogged	Albizia glaberrima (Schumach. & Thonn.) Benth.	Lower canopy	Timber species	Late Succession	2	0	2	1	3
N15_21	88	Unlogged	Alstonia boonei De Wild.	Upper canopy	Timber species	Late Succession	2	1	3	1	5
N15_21	88	Unlogged	Celtis mildbraedii Engl.	Upper canopy	Timber species	Late Succession	2	168	36	1	205
N15_21	88	Unlogged	Celtis zenkeri Engl.	Upper canopy	Timber species	Late Succession	2	3	5	1	9
N15_21	88	Unlogged	Ficus saussureana DC.	Lower canopy	Timber species	Late Succession	3	0	0	1	1
N15_21	88	Unlogged	Gambeya perpulchra (Mildbr. ex Hutch. & Dalziel) Aubrév. & Pellegr.	Upper canopy	Timber species	Late Succession	2	15	6	1	22
N15_21	88	Unlogged	Maesopsis eminii Engl.	Upper canopy	Timber species	Pioneer	2	1	1	1	3
N15_21	88	Unlogged	Ricinodendron heudelotii (Baill.) Heckel	Upper canopy	Timber species	Late Succession	3	0	0	1	1
N15_21	88	Unlogged	Alangium chinense (Lour.) Harms	Understory	Nontimber species	Pioneer		4	0	0	4
N15_21	88	Unlogged	Alchornea laxifora (Benth.) Pax & K.Hoffm.	Understory	Nontimber species	Pioneer		27	1	0	28
N15_21	88	Unlogged	Antiaris toxicaria (Pers.) Lesch.	Upper canopy	Timber species	Late Succession	2	4	3	0	7
N15_21	88	Unlogged	Antidesma laciniatum Müll.Arg.	Understory	Nontimber species	Late Succession		1	0	0	1
N15_21	88	Unlogged	Argomuellera macrophylla Pax	Understory	Nontimber species	Pioneer		2	1	0	3
N15_21	88	Unlogged	Baphia wollastonii Baker f.	Understory	Nontimber species	Late Succession		3	0	0	3
N15_21	88	Unlogged	Belonophora coffeoides Hook.f.	Understory	Nontimber species	Late Succession		4	2	0	6
N15_21	88	Unlogged	Blighia unijugata Baker	Understory	Nontimber species	Late Succession		4	2	0	6
N15_21	88	Unlogged	Caloncoba crepiniana (schweinfurthii) Gilg	Understory	Nontimber species	Late Succession		2	0	0	2
N15_21	88	Unlogged	Celtis gomphophylla Engl.	Upper canopy	Timber species	Late Succession	2	1	1	0	2
N15_21	88	Unlogged	Celtis philppensis (wightii) Blanco	Upper canopy	Timber species	Late Succession	2	11	1	0	12
N15_21	88	Unlogged	Clausena anisata (Wild.) Benth.	Understory	Nontimber species	Pioneer		1	1	0	2
N15_21	88	Unlogged	Coffea spp.	Understory	Nontimber species	Late Succession		13	3	0	16
N15_21	88	Unlogged	Cordia africana Lam.	Upper canopy	Timber species	Late Succession	2	0	2	0	2
N15_21	88	Unlogged	Croton sylvaticus Hochst.	Lower canopy	Timber species	Pioneer	3	1	1	0	2
N15_21	88	Unlogged	Desplatsia chrysochlamys Mildbr. & Burret	Understory	Nontimber species	Late Succession		2	0	0	2
N15_21	88	Unlogged	Desplatsia dewevrei (De Wild. & T. Durand) Burret	Understory	Nontimber species	Late Succession		4	2	0	6
N15_21	88	Unlogged	Diospyros abyssinica (Hiern) F. White	Lower canopy	Timber species	Late Succession	3	1	1	0	2
N15_21	88	Unlogged	Discoclaoxylon hexandrum (Müll.Arg.) Pax & K.Hoffm.	Understory	Nontimber species	Late Succession		3	1	0	4
N15_21	88	Unlogged	Drypetes spp	Understory	Nontimber species	Late Succession		4	2	0	6
N15_21	88	Unlogged	Drypetes ugandensis Hutch.	Understory	Nontimber species	Late Succession		127	9	0	136
N15_21	88	Unlogged	Ehretia cymosa Thonn.	Lower canopy	Nontimber species	Late Succession		3	0	0	3
N15_21	88	Unlogged	Engleropytum oblanceolatum (S.Moore) T.D.Penn.	Lower canopy	Timber species	Late Succession	3	5	0	0	5
N15_21	88	Unlogged	Entandrophragma cylindricum (Sprague) Sprague	Upper canopy	Timber species	Late Succession	1	0	1	0	1
N15_21	88	Unlogged	Erythrina excelsa Bak.	Lower canopy	Nontimber species	Late Succession		1	0	0	1
N15_21	88	Unlogged	Erythropyleum suaveolens (Guill. & Perr.) Brenan	Upper canopy	Timber species	Late Succession	3	0	2	0	2
N15_21	88	Unlogged	Euphorbia teke Schweinf. ex Pax	Understory	Nontimber species	Pioneer		5	0	0	5
N15_21	88	Unlogged	Ficus exasperata Vahl	Lower canopy	Timber species	Late Succession	3	0	1	0	1
N15_21	88	Unlogged	Ficus polita Vahl	Lower canopy	Timber species	Late Succession	3	0	1	0	1
N15_21	88	Unlogged	Ficus thonningii Blume	Understory	Nontimber species	Late Succession		1	0	0	1
N15_21	88	Unlogged	Fleroya stipulosa (DC.) Y.F. Leroy	Upper canopy	Timber species	Late Succession	3	1	3	0	4
N15_21	88	Unlogged	Funtumia africana (Benth.) Stapf	Lower canopy	Timber species	Pioneer	2	0	1	0	1
N15_21	88	Unlogged	Funtumia elastica (Preuss) Stapf	Lower canopy	Timber species	Pioneer	2	0	10	0	10
N15_21	88	Unlogged	Funtumia elastica (Preuss) Stapf	Lower canopy	Timber species	Pioneer	2	17	0	0	17
N15_21	88	Unlogged	Gambeya muerensis (Engl.) Liben	Upper canopy	Timber species	Late Succession	2	1	0	0	1
N15_21	88	Unlogged	Greenwayodendron suaveolens (Engl. & Diels) Verdc.	Lower canopy	Timber species	Late Succession	2	6	2	0	8
N15_21	88	Unlogged	Irvingia gabonensis (Aubrey-LeComte ex O’Rorke) Baill.	Lower canopy	Nontimber species	Late Succession		1	1	0	2
N15_21	88	Unlogged	Klainedoxa gabonensis Pierre ex Engl.	Upper canopy	Timber species	Late Succession	3	1	0	0	1
N15_21	88	Unlogged	Lasiodiscus pervillei (mildbraedii) Baill.	Understory	Nontimber species	Late Succession		323	45	0	368
N15_21	88	Unlogged	Lepisanthes senegalensis (Poir.) Leenh.	Understory	Nontimber species	Late Succession		1	1	0	2
N15_21	88	Unlogged	Leptonychia mildbraedii Engl.	Understory	Nontimber species	Late Succession		4	0	0	4
N15_21	88	Unlogged	Lindackeria schweinfurthii Gilg	Treelet	Nontimber species	Late Succession		4	0	0	4
N15_21	88	Unlogged	Lychnodiscus cerospermus Radlk.	Understory	Nontimber species	Late Succession		3	1	0	4
N15_21	88	Unlogged	Macaranga monandra Müll. Arg.	Lower canopy	Nontimber species	Late Succession		2	1	0	3
N15_21	88	Unlogged	Maerua duchesnei (De Wild.) F. White	Understory	Nontimber species	Late Succession		4	0	0	4
N15_21	88	Unlogged	Manilkara butugi Chiov.	Lower canopy	Nontimber species	Late Succession		1	0	0	1
N15_21	88	Unlogged	Manilkara obovata (Sabine & G. Don) J.H. Hemsl. (Sabine & G.Don) J.H.Hemsl.	Upper canopy	Nontimber species	Late Succession		12	0	0	12
N15_21	88	Unlogged	Mimusops bagshawei S. Moore	Upper canopy	Nontimber species	Late Succession		1	0	0	1
N15_21	88	Unlogged	Monodora angolensis Welw	Understory	Timber species	Late Succession	3	4	0	0	4
N15_21	88	Unlogged	Monodora myristica (Gaertn.) Dunal	Lower canopy	Nontimber species	Late Succession		2	1	0	3
N15_21	88	Unlogged	Myrianthus holstii Engl.	Understory	Nontimber species	Late Succession		8	4	0	12
N15_21	88	Unlogged	Neoboutonia macrocalyx Pax	Understory	Nontimber species	Pioneer		3	0	0	3
N15_21	88	Unlogged	Parkia filicoidea Welw. ex Oliv.	Lower canopy	Nontimber species	Late Succession		1	0	0	1
N15_21	88	Unlogged	Pleiocarpa pycnantha (K. Schum.) Stapf	Understory	Nontimber species	Late Succession		1	1	0	2
N15_21	88	Unlogged	Pseudospondias microcarpa (A. Rich.) Engl.	Upper canopy	Timber species	Late Succession	3	1	0	0	1
N15_21	88	Unlogged	Pycnanthus angolensis (Welw.) Warb.	Upper canopy	Nontimber species	Late Succession		1	1	0	2
N15_21	88	Unlogged	Rinorea beniensis (ardisiaeflora) Engl.	Understory	Nontimber species	Late Succession		176	15	0	191
N15_21	88	Unlogged	Rinorea brachypetala (Turcz.) Kuntze	Understory	Nontimber species	Late Succession		1	0	0	1
N15_21	88	Unlogged	Rinorea dentata (P.Beauv.) Kuntze	Understory	Nontimber species	Late Succession		41	1	0	42
N15_21	88	Unlogged	Tabernaemontana pachysiphon Stapf	Understory	Nontimber species	Late Succession		20	3	0	23
N15_21	88	Unlogged	Tapura fischeri Engl.	Lower canopy	Nontimber species	Pioneer		6	2	0	8
N15_21	88	Unlogged	Tetrapleura tetraptera (Schumach. & Thonn.) Taub.	Lower canopy	Nontimber species	Late Succession		0	2	0	2
N15_21	88	Unlogged	Tetrorchidium didymostemon (Baill.) Pax & K.Hoffm.	Understory	Nontimber species	Pioneer		0	1	0	1
N15_21	88	Unlogged	Trichilia prieuriana A. Juss.	Lower canopy	Timber species	Late Succession	3	4	2	0	6
N15_21	88	Unlogged	Trichilia rubescens Oliv.	Understory	Timber species	Late Succession	3	34	13	0	47
N15_21	88	Unlogged	Trichilia sp	Understory	Nontimber species	Late Succession		1	0	0	1
N15_21	88	Unlogged	Trilepisium madagascariense DC.	Lower canopy	Timber species	Late Succession	3	6	9	0	15
N15_21	88	Unlogged	Vepris nobilis Del.	Understory	Nontimber species	Late Succession		5	1	0	6
N15_21	88	Unlogged	Vitex ferruginea Schumach. & Thonn.	Understory	Nontimber species	Pioneer		1	0	0	1
N15_21	88	Unlogged	Zanthoxylum rubescens Planch. ex Hook.	Lower canopy	Timber species	Late Succession	3	3	3	0	6
N15_22	88	Unlogged	Cynometra alexandri C. H. Wright	Upper canopy	Timber species	Late Succession	2	31	14	3	48
N15_22	88	Unlogged	Alstonia boonei De Wild.	Upper canopy	Timber species	Late Succession	2	0	3	2	5
N15_22	88	Unlogged	Celtis mildbraedii Engl.	Upper canopy	Timber species	Late Succession	2	177	47	2	226
N15_22	88	Unlogged	Celtis zenkeri Engl.	Upper canopy	Timber species	Late Succession	2	3	9	1	13
N15_22	88	Unlogged	Cordia millenii Bak.	Upper canopy	Timber species	Late Succession	2	2	3	1	6
N15_22	88	Unlogged	Ficus exasperata Vahl	Lower canopy	Timber species	Late Succession	3	0	2	1	3
N15_22	88	Unlogged	Gambeya albida (G.Don) Aubrév. & Pellegr.	Upper canopy	Timber species	Late Succession	2	7	11	1	19
N15_22	88	Unlogged	Gambeya perpulchra (Mildbr. ex Hutch. & Dalziel) Aubrév. & Pellegr.	Upper canopy	Timber species	Late Succession	2	11	15	1	27
N15_22	88	Unlogged	Holoptelea grandis (Hutch.) Mildbr.	Upper canopy	Timber species	Late Succession	2	1	3	1	5
N15_22	88	Unlogged	Klainedoxa gabonensis Pierre ex Engl.	Upper canopy	Timber species	Late Succession	3	1	1	1	3
N15_22	88	Unlogged	Maesopsis eminii Engl.	Upper canopy	Timber species	Pioneer	2	0	2	1	3
N15_22	88	Unlogged	Mildbraediodendron excelsum Harms	Upper canopy	Timber species	Late Succession	2	0	2	1	3
N15_22	88	Unlogged	Trilepisium madagascariense DC.	Lower canopy	Timber species	Late Succession	3	6	6	1	13
N15_22	88	Unlogged	Acalypha spp	Treelet	Nontimber species	Pioneer		2	0	0	2
N15_22	88	Unlogged	Alangium chinense (Lour.) Harms	Understory	Nontimber species	Pioneer		2	0	0	2
N15_22	88	Unlogged	Albizia spp	Lower canopy	Timber species	Late Succession	2	1	0	0	1
N15_22	88	Unlogged	Alchornea laxifora (Benth.) Pax & K.Hoffm.	Understory	Nontimber species	Pioneer		18	1	0	19
N15_22	88	Unlogged	Alstonia boonei De Wild.	Upper canopy	Timber species	Late Succession	2	1	0	0	1
N15_22	88	Unlogged	Antiaris toxicaria (Pers.) Lesch.	Upper canopy	Timber species	Late Succession	2	1	2	0	3
N15_22	88	Unlogged	Baphia wollastonii Baker f.	Understory	Nontimber species	Late Succession		1	0	0	1
N15_22	88	Unlogged	Belonophora coffeoides Hook.f.	Understory	Nontimber species	Late Succession		2	2	0	4
N15_22	88	Unlogged	Blighia unijugata Baker	Understory	Nontimber species	Late Succession		4	1	0	5
N15_22	88	Unlogged	Bridelia brideliifolia (Pax) Fedde	Lower canopy	Nontimber species	Pioneer		0	2	0	2
N15_22	88	Unlogged	Bridelia micrantha (Hochst.) Baill.	Understory	Nontimber species	Pioneer		1	0	0	1
N15_22	88	Unlogged	Caloncoba crepiniana (schweinfurthii) Gilg	Understory	Nontimber species	Late Succession		5	3	0	8
N15_22	88	Unlogged	Campylospermum densiflorum (De Wild. & T.Durand)	Understory	Nontimber species	Late Succession		3	0	0	3
N15_22	88	Unlogged	Celtis philppensis (wightii) Blanco	Upper canopy	Timber species	Late Succession	2	2	1	0	3
N15_22	88	Unlogged	Chionanthus (Linociera) mildbraedii (Gilg & G.Schellenb.) Stearn	Understory	Nontimber species	Late Succession		5	1	0	6
N15_22	88	Unlogged	Citropsis articulata (Willd. ex Spreng.) Swingle & M. Kellerm	Treelet	Nontimber species	Pioneer		3	0	0	3
N15_22	88	Unlogged	Clausena anisata (Wild.) Benth.	Understory	Nontimber species	Pioneer		2	0	0	2
N15_22	88	Unlogged	Cleistopholis patens (Benth.) Engl. & Diels	Upper canopy	Timber species	Pioneer	3	2	0	0	2
N15_22	88	Unlogged	Coffea robusta L.Linden	Understory	Nontimber species	Late Succession		1	1	0	2
N15_22	88	Unlogged	Coffea spp.	Understory	Nontimber species	Late Succession		29	7	0	36
N15_22	88	Unlogged	Cola gigantea A.Chev.	Upper canopy	Timber species	Late Succession	3	0	1	0	1
N15_22	88	Unlogged	Craibia brownii Dunn	Understory	Nontimber species	Late Succession		1	0	0	1
N15_22	88	Unlogged	Croton macrostachyus Hoschst.ex Delile	Lower canopy	Timber species	Pioneer	3	0	1	0	1
N15_22	88	Unlogged	Croton megalocarpus Hutch.	Upper canopy	Timber species	Pioneer	3	0	2	0	2
N15_22	88	Unlogged	Croton sylvaticus Hochst.	Lower canopy	Timber species	Pioneer	3	0	3	0	3
N15_22	88	Unlogged	Desplatsia chrysochlamys Mildbr. & Burret	Understory	Nontimber species	Late Succession		2	0	0	2
N15_22	88	Unlogged	Desplatsia dewevrei (De Wild. & T. Durand) Burret	Understory	Nontimber species	Late Succession		12	1	0	13
N15_22	88	Unlogged	Diospyros abyssinica (Hiern) F. White	Lower canopy	Timber species	Late Succession	3	4	0	0	4
N15_22	88	Unlogged	Drypetes ugandensis Hutch.	Understory	Nontimber species	Late Succession		74	3	0	77
N15_22	88	Unlogged	Engleropytum oblanceolatum (S.Moore) T.D.Penn.	Lower canopy	Timber species	Late Succession	3	0	1	0	1
N15_22	88	Unlogged	Engleropytum oblanceolatum (S.Moore) T.D.Penn.	Lower canopy	Timber species	Late Succession	3	6	0	0	6
N15_22	88	Unlogged	Erythrina excelsa Bak.	Lower canopy	Nontimber species	Late Succession		1	0	0	1
N15_22	88	Unlogged	Erythropyleum suaveolens (Guill. & Perr.) Brenan	Upper canopy	Timber species	Late Succession	3	0	1	0	1
N15_22	88	Unlogged	Fagaropsis angolensis (Engl.) Dale	Upper canopy	Timber species	Pioneer	3	1	3	0	4
N15_22	88	Unlogged	Ficus natalensis Hochst.	Lower canopy	Timber species	Late Succession	3	2	0	0	2
N15_22	88	Unlogged	Ficus saussureana DC.	Lower canopy	Timber species	Late Succession	3	0	1	0	1
N15_22	88	Unlogged	Funtumia africana (Benth.) Stapf	Lower canopy	Timber species	Pioneer	2	4	5	0	9
N15_22	88	Unlogged	Funtumia elastica (Preuss) Stapf	Lower canopy	Timber species	Pioneer	2	16	19	0	35
N15_22	88	Unlogged	Gambeya muerensis (Engl.) Liben	Upper canopy	Timber species	Late Succession	2	0	2	0	2
N15_22	88	Unlogged	Glenniea africana (Radlk.) Leenh.	Lower canopy	Nontimber species	Late Succession		0	1	0	1
N15_22	88	Unlogged	Greenwayodendron suaveolens (Engl. & Diels) Verdc.	Lower canopy	Timber species	Late Succession	2	2	2	0	4
N15_22	88	Unlogged	Khaya anthotheca C.DC.	Upper canopy	Timber species	Late Succession	1	8	11	1	20
N15_22	88	Unlogged	Lasiodiscus pervillei (mildbraedii) Baill.	Understory	Nontimber species	Late Succession		257	48	0	305
N15_22	88	Unlogged	Leplaea cedrata (A.Chev.) E.J.M.Koenen & J.J.de Wilde	Upper canopy	Timber species	Late Succession	1	2	3	0	5
N15_22	88	Unlogged	Leptonychia mildbraedii Engl.	Understory	Nontimber species	Late Succession		1	5	0	6
N15_22	88	Unlogged	Lychnodiscus cerospermus Radlk.	Understory	Nontimber species	Late Succession		3	7	0	10
N15_22	88	Unlogged	Maerua duchesnei (De Wild.) F. White	Understory	Nontimber species	Late Succession		3	0	0	3
N15_22	88	Unlogged	Majidea fosteri (Sprague) Radlk.	Lower canopy	Nontimber species	Late Succession		1	0	0	1
N15_22	88	Unlogged	Mallotus oppositifolius (Geiseler) Müll. Arg.	Treelet	Nontimber species	Late Succession		1	0	0	1
N15_22	88	Unlogged	Manilkara dawei (Stapf) Chiov.	Lower canopy	Nontimber species	Late Succession		2	0	0	2
N15_22	88	Unlogged	Manilkara obovata (Sabine & G. Don) J.H. Hemsl. (Sabine & G.Don) J.H.Hemsl.	Upper canopy	Nontimber species	Late Succession		9	0	0	9
N15_22	88	Unlogged	Margaritaria discoidea (Baill.) G.L. Webster (Baill.) G.L.Webster	Lower canopy	Timber species	Late Succession	3	0	1	0	1
N15_22	88	Unlogged	Monodora myristica (Gaertn.) Dunal	Lower canopy	Nontimber species	Late Succession		3	0	0	3
N15_22	88	Unlogged	Morus mesozygia Stapf	Upper canopy	Timber species	Late Succession	2	4	2	0	6
N15_22	88	Unlogged	Myrianthus holstii Engl.	Understory	Nontimber species	Late Succession		4	6	0	10
N15_22	88	Unlogged	Neoboutonia macrocalyx Pax	Understory	Nontimber species	Pioneer		4	0	0	4
N15_22	88	Unlogged	Oxyanthus speciosus DC.	Understory	Nontimber species	Late Succession		1	0	0	1
N15_22	88	Unlogged	Pouteria altissima (A. Chev.) Baehni	Upper canopy	Timber species	Late Succession	2	3	1	0	4
N15_22	88	Unlogged	Pseudospondias microcarpa (A. Rich.) Engl.	Upper canopy	Timber species	Late Succession	3	2	1	0	3
N15_22	88	Unlogged	Psidium guajava L.	Understory	Nontimber species	Pioneer		1	0	0	1
N15_22	88	Unlogged	Ricinodendron heudelotii (Baill.) Heckel	Upper canopy	Timber species	Late Succession	3	0	1	0	1
N15_22	88	Unlogged	Rinorea beniensis (ardisiaeflora) Engl.	Understory	Nontimber species	Late Succession		151	15	0	166
N15_22	88	Unlogged	Rinorea brachypetala (Turcz.) Kuntze	Understory	Nontimber species	Late Succession		1	0	0	1
N15_22	88	Unlogged	Rinorea dentata (P.Beauv.) Kuntze	Understory	Nontimber species	Late Succession		61	3	0	64
N15_22	88	Unlogged	Shirakiopsis elliptica (Hochst.) Esser	Lower canopy	Timber species	Late Succession	3	0	1	0	1
N15_22	88	Unlogged	Sterculia dawei Sprague	Lower canopy	Timber species	Late Succession	3	1	1	0	2
N15_22	88	Unlogged	Syzygium guineense (Willd.) DC.	Lower canopy	Nontimber species	Late Succession		1	0	0	1
N15_22	88	Unlogged	Tabernaemontana pachysiphon Stapf	Understory	Nontimber species	Late Succession		39	7	0	46
N15_22	88	Unlogged	Tapura fischeri Engl.	Lower canopy	Nontimber species	Pioneer		6	10	0	16
N15_22	88	Unlogged	Tetrorchidium didymostemon (Baill.) Pax & K.Hoffm.	Understory	Nontimber species	Pioneer		1	0	0	1
N15_22	88	Unlogged	Trichilia dregeana Sond.	Upper canopy	Timber species	Late Succession	3	0	1	0	1
N15_22	88	Unlogged	Trichilia prieuriana A. Juss.	Lower canopy	Timber species	Late Succession	3	5	6	0	11
N15_22	88	Unlogged	Trichilia rubescens Oliv.	Understory	Timber species	Late Succession	3	15	10	0	25
N15_22	88	Unlogged	Trichilia sp	Understory	Nontimber species	Late Succession		1	0	0	1
N15_22	88	Unlogged	Vepris nobilis Del.	Understory	Nontimber species	Late Succession		6	5	0	11
N15_22	88	Unlogged	Vitex ferruginea Schumach. & Thonn.	Understory	Nontimber species	Pioneer		2	1	0	3
N15_22	88	Unlogged	Vitex fischeri Gürke	Understory	Nontimber species	Late Succession		2	0	0	2
N15_22	88	Unlogged	Zanthoxylum gilletii (De Wild.) Waterm.	Upper canopy	Timber species	Late Succession	1	1	0	0	1
N15_22	88	Unlogged	Zanthoxylum rubescens Planch. ex Hook.	Lower canopy	Timber species	Late Succession	3	2	1	0	3
N15_23	88	Unlogged	Cynometra alexandri C. H. Wright	Upper canopy	Timber species	Late Succession	2	20	15	3	38
N15_23	88	Unlogged	Gambeya albida (G.Don) Aubrév. & Pellegr.	Upper canopy	Timber species	Late Succession	2	8	6	2	16
N15_23	88	Unlogged	Antiaris toxicaria (Pers.) Lesch.	Upper canopy	Timber species	Late Succession	2	2	1	0	3
N15_23	88	Unlogged	Celtis mildbraedii Engl.	Upper canopy	Timber species	Late Succession	2	134	38	2	174
N15_23	88	Unlogged	Holoptelea grandis (Hutch.) Mildbr.	Upper canopy	Timber species	Late Succession	2	0	0	1	1
N15_23	88	Unlogged	Khaya anthotheca C.DC.	Upper canopy	Timber species	Late Succession	1	22	11	4	37
N15_23	88	Unlogged	Albizia glaberrima (Schumach. & Thonn.) Benth.	Lower canopy	Timber species	Late Succession	2	0	0	1	1
N15_23	88	Unlogged	Albizia gummifera (J.F. Gmel.) C.A. Sm.	Lower canopy	Timber species	Late Succession	2	0	1	1	2
N15_23	88	Unlogged	Alstonia boonei De Wild.	Upper canopy	Timber species	Late Succession	2	0	0	1	1
N15_23	88	Unlogged	Cola gigantea A.Chev.	Upper canopy	Timber species	Late Succession	3	0	0	1	1
N15_23	88	Unlogged	Cordia millenii Bak.	Upper canopy	Timber species	Late Succession	2	0	2	0	2
N15_23	88	Unlogged	Ficus sur Forssk.	Lower canopy	Timber species	Late Succession	3	0	0	1	1
N15_23	88	Unlogged	Gambeya perpulchra (Mildbr. ex Hutch. & Dalziel) Aubrév. & Pellegr.	Upper canopy	Timber species	Late Succession	2	8	3	1	12
N15_23	88	Unlogged	Klainedoxa gabonensis Pierre ex Engl.	Upper canopy	Timber species	Late Succession	3	0	1	1	2
N15_23	88	Unlogged	Maesopsis eminii Engl.	Upper canopy	Timber species	Pioneer	2	1	1	1	3
N15_23	88	Unlogged	Mildbraediodendron excelsum Harms	Upper canopy	Timber species	Late Succession	2	0	2	1	3
N15_23	88	Unlogged	Ricinodendron heudelotii (Baill.) Heckel	Upper canopy	Timber species	Late Succession	3	1	1	1	3
N15_23	88	Unlogged	Sterculia dawei Sprague	Lower canopy	Timber species	Late Succession	3	0	0	1	1
N15_23	88	Unlogged	Acalypha spp	Treelet	Nontimber species	Pioneer		2	0	0	2
N15_23	88	Unlogged	Alangium chinense (Lour.) Harms	Understory	Nontimber species	Pioneer		3	0	0	3
N15_23	88	Unlogged	Alchornea laxifora (Benth.) Pax & K.Hoffm.	Understory	Nontimber species	Pioneer		2	0	0	2
N15_23	88	Unlogged	Antrocaryon micraster A. Chev. & Guill.	Upper canopy	Nontimber species	Late Succession		1	0	0	1
N15_23	88	Unlogged	Argomuellera macrophylla Pax	Understory	Nontimber species	Pioneer		2	0	0	2
N15_23	88	Unlogged	Baphia wollastonii Baker f.	Understory	Nontimber species	Late Succession		2	1	0	3
N15_23	88	Unlogged	Belonophora coffeoides Hook.f.	Understory	Nontimber species	Late Succession		2	0	0	2
N15_23	88	Unlogged	Blighia unijugata Baker	Understory	Nontimber species	Late Succession		2	0	0	2
N15_23	88	Unlogged	Bombax buonopozense P.Beauv.	Upper canopy	Nontimber species	Late Succession		1	0	0	1
N15_23	88	Unlogged	Caloncoba crepiniana (schweinfurthii) Gilg	Understory	Nontimber species	Late Succession		1	1	0	2
N15_23	88	Unlogged	Canarium schweinfurthii Engl.	Upper canopy	Timber species	Late Succession	3	0	1	0	1
N15_23	88	Unlogged	Canarium schweinfurthii Engl.	Upper canopy	Timber species	Late Succession	3	1	0	0	1
N15_23	88	Unlogged	Celtis gomphophylla Engl.	Upper canopy	Timber species	Late Succession	2	0	2	0	2
N15_23	88	Unlogged	Celtis philppensis (wightii) Blanco	Upper canopy	Timber species	Late Succession	2	4	2	0	6
N15_23	88	Unlogged	Celtis zenkeri Engl.	Upper canopy	Timber species	Late Succession	2	8	14	0	22
N15_23	88	Unlogged	Chionanthus (Linociera) mildbraedii (Gilg & G.Schellenb.) Stearn	Understory	Nontimber species	Late Succession		2	1	0	3
N15_23	88	Unlogged	Cleistopholis patens (Benth.) Engl. & Diels	Upper canopy	Timber species	Pioneer	3	3	1	0	4
N15_23	88	Unlogged	Cnestis ugandensis Schellenb.	Understory	Nontimber species	Pioneer		1	0	0	1
N15_23	88	Unlogged	Coffea canephora Pierre ex A. Froehner	Understory	Nontimber species	Late Succession		2	0	0	2
N15_23	88	Unlogged	Coffea robusta L.Linden	Understory	Nontimber species	Late Succession		1	0	0	1
N15_23	88	Unlogged	Coffea spp.	Understory	Nontimber species	Late Succession		18	4	0	22
N15_23	88	Unlogged	Craibia brownii Dunn	Understory	Nontimber species	Late Succession		1	0	0	1
N15_23	88	Unlogged	Croton macrostachyus Hoschst.ex Delile	Lower canopy	Timber species	Pioneer	3	1	0	0	1
N15_23	88	Unlogged	Croton megalocarpus Hutch.	Upper canopy	Timber species	Pioneer	3	0	1	0	1
N15_23	88	Unlogged	Desplatsia chrysochlamys Mildbr. & Burret	Understory	Nontimber species	Late Succession		2	0	0	2
N15_23	88	Unlogged	Desplatsia dewevrei (De Wild. & T. Durand) Burret	Understory	Nontimber species	Late Succession		3	4	0	7
N15_23	88	Unlogged	Diospyros abyssinica (Hiern) F. White	Lower canopy	Timber species	Late Succession	3	3	0	0	3
N15_23	88	Unlogged	Drypetes spp	Understory	Nontimber species	Late Succession		2	0	0	2
N15_23	88	Unlogged	Drypetes ugandensis Hutch.	Understory	Nontimber species	Late Succession		73	4	0	77
N15_23	88	Unlogged	Engleropytum oblanceolatum (S.Moore) T.D.Penn.	Lower canopy	Timber species	Late Succession	3	3	1	0	4
N15_23	88	Unlogged	Erythrina excelsa Bak.	Lower canopy	Nontimber species	Late Succession		3	0	0	3
N15_23	88	Unlogged	Erythropyleum suaveolens (Guill. & Perr.) Brenan	Upper canopy	Timber species	Late Succession	3	0	1	0	1
N15_23	88	Unlogged	Ficus exasperata Vahl	Lower canopy	Timber species	Late Succession	3	0	2	0	2
N15_23	88	Unlogged	Ficus mucuso Welw. Ex Ficalho	Upper canopy	Timber species	Late Succession	3	0	1	0	1
N15_23	88	Unlogged	Ficus natalensis Hochst.	Upper canopy	Timber species	Late Succession	3	3	1	0	4
N15_23	88	Unlogged	Funtumia africana (Benth.) Stapf	Lower canopy	Timber species	Pioneer	2	2	6	0	8
N15_23	88	Unlogged	Funtumia elastica (Preuss) Stapf	Lower canopy	Timber species	Pioneer	2	6	7	0	13
N15_23	88	Unlogged	Gambeya muerensis (Engl.) Liben	Upper canopy	Timber species	Late Succession	2	2	1	0	3
N15_23	88	Unlogged	Glenniea africana (Radlk.) Leenh.	Lower canopy	Nontimber species	Late Succession		1	2	0	3
N15_23	88	Unlogged	Greenwayodendron suaveolens (Engl. & Diels) Verdc.	Lower canopy	Timber species	Late Succession	2	6	0	0	6
N15_23	88	Unlogged	Kigelia africana (Lam.) Benth.	Lower canopy	Nontimber species	Late Succession		1	0	0	1
N15_23	88	Unlogged	Lasiodiscus pervillei (mildbraedii) Baill.	Understory	Nontimber species	Late Succession		195	47	0	242
N15_23	88	Unlogged	Lepisanthes senegalensis (Poir.) Leenh.	Understory	Nontimber species	Late Succession		1	0	0	1
N15_23	88	Unlogged	Leplaea cedrata (A.Chev.) E.J.M.Koenen & J.J.de Wilde	Upper canopy	Timber species	Late Succession	1	1	1	0	2
N15_23	88	Unlogged	Majidea fosteri (Sprague) Radlk.	Lower canopy	Nontimber species	Late Succession		0	1	0	1
N15_23	88	Unlogged	Mammea africana Sabine	Upper canopy	Timber species	Late Succession	3	2	0	0	2
N15_23	88	Unlogged	Manilkara butugi Chiov.	Lower canopy	Nontimber species	Late Succession		1	0	0	1
N15_23	88	Unlogged	Manilkara obovata (Sabine & G. Don) J.H. Hemsl. (Sabine & G.Don) J.H.Hemsl.	Upper canopy	Nontimber species	Late Succession		3	1	0	4
N15_23	88	Unlogged	Margaritaria discoidea (Baill.) G.L. Webster (Baill.) G.L.Webster	Lower canopy	Timber species	Late Succession	3	1	1	0	2
N15_23	88	Unlogged	Markhamia lutea (Benth.) K. Schum.	Lower canopy	Nontimber species	Pioneer		1	0	0	1
N15_23	88	Unlogged	Memecyclon jasminiodes Gilg	Treelet	Nontimber species	Late Succession		1	0	0	1
N15_23	88	Unlogged	Monodora myristica (Gaertn.) Dunal	Lower canopy	Nontimber species	Late Succession		2	1	0	3
N15_23	88	Unlogged	Morus mesozygia Stapf	Upper canopy	Timber species	Late Succession	2	0	2	0	2
N15_23	88	Unlogged	Myrianthus holstii Engl.	Understory	Nontimber species	Late Succession		2	1	0	3
N15_23	88	Unlogged	Neoboutonia macrocalyx Pax	Understory	Nontimber species	Pioneer		1	0	0	1
N15_23	88	Unlogged	Ochna bracteosa Robyns & Lawalrée	Understory	Nontimber species	Late Succession		1	0	0	1
N15_23	88	Unlogged	Oxyanthus speciosus DC.	Understory	Nontimber species	Late Succession		2	0	0	2
N15_23	88	Unlogged	Pancovia turbinata Radlk.	Understory	Nontimber species	Late Succession		1	0	0	1
N15_23	88	Unlogged	Parkia filicoidea Welw. ex Oliv.	Lower canopy	Nontimber species	Late Succession		1	0	0	1
N15_23	88	Unlogged	Pycnanthus angolensis (Welw.) Warb.	Upper canopy	Nontimber species	Late Succession		1	0	0	1
N15_23	88	Unlogged	Rinorea beniensis (ardisiaeflora) Engl.	Understory	Nontimber species	Late Succession		105	21	0	126
N15_23	88	Unlogged	Rinorea brachypetala (Turcz.) Kuntze	Understory	Nontimber species	Late Succession		5	0	0	5
N15_23	88	Unlogged	Rinorea dentata (P.Beauv.) Kuntze	Understory	Nontimber species	Late Succession		40	2	0	42
N15_23	88	Unlogged	Rothmannia urcelliformis (Hiern) Bullock ex Robyns	Understory	Nontimber species	Late Succession		1	0	0	1
N15_23	88	Unlogged	Strombosia scheffleri Engl.	Lower canopy	Nontimber species	Late Succession		0	1	0	1
N15_23	88	Unlogged	Strychnos mitis S. Moore	Lower canopy	Timber species	Late Succession	3	2	0	0	2
N15_23	88	Unlogged	Tabernaemontana pachysiphon Stapf	Understory	Nontimber species	Late Succession		22	2	0	24
N15_23	88	Unlogged	Tapura fischeri Engl.	Lower canopy	Nontimber species	Pioneer		2	0	0	2
N15_23	88	Unlogged	Tetrapleura tetraptera (Schumach. & Thonn.) Taub.	Lower canopy	Nontimber species	Late Succession		0	3	0	3
N15_23	88	Unlogged	Treculia africana Decne	Lower canopy	Timber species	Late Succession	3	3	0	0	3
N15_23	88	Unlogged	Trichilia dregeana Sond.	Upper canopy	Timber species	Late Succession	3	1	0	0	1
N15_23	88	Unlogged	Trichilia prieuriana A. Juss.	Lower canopy	Timber species	Late Succession	3	4	3	0	7
N15_23	88	Unlogged	Trichilia rubescens Oliv.	Understory	Timber species	Late Succession	3	13	0	0	13
N15_23	88	Unlogged	Trichilia rubescens Oliv.	Understory	Timber species	Late Succession	3	0	9	0	9
N15_23	88	Unlogged	Trilepisium madagascariense DC.	Lower canopy	Timber species	Late Succession	3	2	2	0	4
N15_23	88	Unlogged	Turraea floribunda Hochst.	Understory	Nontimber species	Late Succession		2	0	0	2
N15_23	88	Unlogged	Turraea robusta Gürke	Understory	Nontimber species	Late Succession		1	1	0	2
N15_23	88	Unlogged	Uvariopsis congensis Robyns & Ghesq.	Understory	Nontimber species	Late Succession		1	0	0	1
N15_23	88	Unlogged	Vepris nobilis Del.	Understory	Nontimber species	Late Succession		3	1	0	4
N15_23	88	Unlogged	Vitex ferruginea Schumach. & Thonn.	Understory	Nontimber species	Pioneer		4	0	0	4
N15_23	88	Unlogged	Zanthoxylum gilletii (De Wild.) Waterm.	Upper canopy	Timber species	Late Succession	1	1	0	0	1
N15_23	88	Unlogged	Zanthoxylum rubescens Planch. ex Hook.	Lower canopy	Timber species	Late Succession	3	1	0	0	1
N15_24	88	Unlogged	Alstonia boonei De Wild.	Upper canopy	Timber species	Late Succession	2	0	1	2	3
N15_24	88	Unlogged	Khaya anthotheca C.DC.	Upper canopy	Timber species	Late Succession	1	29	15	5	49
N15_24	88	Unlogged	Maesopsis eminii Engl.	Upper canopy	Timber species	Pioneer	2	0	2	2	4
N15_24	88	Unlogged	Albizia glaberrima (Schumach. & Thonn.) Benth.	Lower canopy	Timber species	Late Succession	2	0	0	1	1
N15_24	88	Unlogged	Antiaris toxicaria (Pers.) Lesch.	Upper canopy	Timber species	Late Succession	2	15	15	1	31
N15_24	88	Unlogged	Celtis gomphophylla Engl.	Upper canopy	Timber species	Late Succession	2	1	7	1	9
N15_24	88	Unlogged	Cynometra alexandri C. H. Wright	Upper canopy	Timber species	Late Succession	2	87	17	2	106
N15_24	88	Unlogged	Holoptelea grandis (Hutch.) Mildbr.	Upper canopy	Timber species	Late Succession	2	0	3	1	4
N15_24	88	Unlogged	Mildbraediodendron excelsum Harms	Upper canopy	Timber species	Late Succession	2	0	1	2	3
N15_24	88	Unlogged	Alangium chinense (Lour.) Harms	Understory	Nontimber species	Pioneer		3	0	0	3
N15_24	88	Unlogged	Albizia zygia (DC.) J.F.Macbr.	Upper canopy	Timber species	Late Succession	2	2	1	0	3
N15_24	88	Unlogged	Alchornea laxifora (Benth.) Pax & K.Hoffm.	Understory	Nontimber species	Pioneer		80	1	0	81
N15_24	88	Unlogged	Antidesma laciniatum Müll.Arg.	Understory	Nontimber species	Late Succession		4	0	0	4
N15_24	88	Unlogged	Antidesma laciniatum Müll.Arg.	Understory	Nontimber species	Late Succession		0	1	0	1
N15_24	88	Unlogged	Antrocaryon micraster A. Chev. & Guill.	Upper canopy	Nontimber species	Late Succession		2	0	0	2
N15_24	88	Unlogged	Argomuellera macrophylla Pax	Understory	Nontimber species	Pioneer		4	0	0	4
N15_24	88	Unlogged	Baphia wollastonii Baker f.	Understory	Nontimber species	Late Succession		2	0	0	2
N15_24	88	Unlogged	Belonophora coffeoides Hook.f.	Understory	Nontimber species	Late Succession		6	2	0	8
N15_24	88	Unlogged	Caloncoba crepiniana (schweinfurthii) Gilg	Understory	Nontimber species	Late Succession		9	6	0	15
N15_24	88	Unlogged	Campylospermum densiflorum (De Wild. & T.Durand)	Understory	Nontimber species	Late Succession		1	0	0	1
N15_24	88	Unlogged	Cassia spectabilis (DC.) H. S. Irwin & Barneby	Lower canopy	Nontimber species	Pioneer		1	0	0	1
N15_24	88	Unlogged	Celtis mildbraedii Engl.	Upper canopy	Timber species	Late Succession	2	110	28	0	138
N15_24	88	Unlogged	Celtis philppensis (wightii) Blanco	Upper canopy	Timber species	Late Succession	2	5	3	0	8
N15_24	88	Unlogged	Celtis zenkeri Engl.	Upper canopy	Timber species	Late Succession	2	11	15	0	26
N15_24	88	Unlogged	Chionanthus (Linociera) mildbraedii (Gilg & G.Schellenb.) Stearn	Understory	Nontimber species	Late Succession		4	0	0	4
N15_24	88	Unlogged	Citropsis articulata (Willd. ex Spreng.) Swingle & M. Kellerm	Treelet	Nontimber species	Pioneer		1	0	0	1
N15_24	88	Unlogged	Cleistopholis patens (Benth.) Engl. & Diels	Upper canopy	Timber species	Pioneer	3	1	0	0	1
N15_24	88	Unlogged	Coffea spp.	Understory	Nontimber species	Late Succession		2	0	0	2
N15_24	88	Unlogged	Cordia millenii Bak.	Upper canopy	Timber species	Late Succession	2	1	0	0	1
N15_24	88	Unlogged	Craibia brownii Dunn	Understory	Nontimber species	Late Succession		2	0	0	2
N15_24	88	Unlogged	Croton macrostachyus Hoschst.ex Delile	Lower canopy	Timber species	Pioneer	3	1	1	0	2
N15_24	88	Unlogged	Croton megalocarpus Hutch.	Upper canopy	Timber species	Pioneer	3	1	1	0	2
N15_24	88	Unlogged	Croton sylvaticus Hochst.	Lower canopy	Timber species	Pioneer	3	2	10	0	12
N15_24	88	Unlogged	Desplatsia dewevrei (De Wild. & T. Durand) Burret	Understory	Nontimber species	Late Succession		8	3	0	11
N15_24	88	Unlogged	Diospyros abyssinica (Hiern) F. White	Lower canopy	Timber species	Late Succession	3	8	0	0	8
N15_24	88	Unlogged	Dovyalis macrocalyx (A. Rich.) Warb.	Understory	Nontimber species	Late Succession		1	0	0	1
N15_24	88	Unlogged	Drypetes ugandensis Hutch.	Understory	Nontimber species	Late Succession		5	0	0	5
N15_24	88	Unlogged	Engleropytum oblanceolatum (S.Moore) T.D.Penn.	Lower canopy	Timber species	Late Succession	3	9	1	0	10
N15_24	88	Unlogged	Erythropyleum suaveolens (Guill. & Perr.) Brenan	Upper canopy	Timber species	Late Succession	3	1	1	0	2
N15_24	88	Unlogged	Fagaropsis angolensis (Engl.) Dale	Upper canopy	Timber species	Pioneer	3	0	5	0	5
N15_24	88	Unlogged	Ficus exasperata Vahl	Lower canopy	Timber species	Late Succession	3	2	1	0	3
N15_24	88	Unlogged	Ficus natalensis Hochst.	Upper canopy	Timber species	Late Succession	3	2	0	0	2
N15_24	88	Unlogged	Ficus saussureana DC.	Lower canopy	Timber species	Late Succession	3	1	1	0	2
N15_24	88	Unlogged	Ficus sur Forssk.	Lower canopy	Timber species	Late Succession	3	0	1	0	1
N15_24	88	Unlogged	Funtumia africana (Benth.) Stapf	Upper canopy	Timber species	Pioneer	2	2	0	0	2
N15_24	88	Unlogged	Funtumia elastica (Preuss) Stapf	Lower canopy	Timber species	Pioneer	2	80	36	0	116
N15_24	88	Unlogged	Gambeya albida (G.Don) Aubrév. & Pellegr.	Upper canopy	Timber species	Late Succession	2	7	3	0	10
N15_24	88	Unlogged	Gambeya perpulchra (Mildbr. ex Hutch. & Dalziel) Aubrév. & Pellegr.	Upper canopy	Timber species	Late Succession	2	17	10	0	27
N15_24	88	Unlogged	Glyphaea brevis (Spreng.) Monach.	Treelet	Nontimber species	Late Succession		2	0	0	2
N15_24	88	Unlogged	Greenwayodendron suaveolens (Engl. & Diels) Verdc.	Lower canopy	Timber species	Late Succession	2	3	0	0	3
N15_24	88	Unlogged	Klainedoxa gabonensis Pierre ex Engl.	Upper canopy	Timber species	Late Succession	3	0	1	0	1
N15_24	88	Unlogged	Lasiodiscus pervillei (mildbraedii) Baill.	Understory	Nontimber species	Late Succession		411	27	0	438
N15_24	88	Unlogged	Leptonychia mildbraedii Engl.	Understory	Nontimber species	Late Succession		2	0	0	2
N15_24	88	Unlogged	Lychnodiscus cerospermus Radlk.	Understory	Nontimber species	Late Succession		2	1	0	3
N15_24	88	Unlogged	Majidea fosteri (Sprague) Radlk.	Lower canopy	Nontimber species	Late Succession		1	0	0	1
N15_24	88	Unlogged	Mammea africana Sabine	Upper canopy	Timber species	Late Succession	3	2	0	0	2
N15_24	88	Unlogged	Manilkara obovata (Sabine & G. Don) J.H. Hemsl. (Sabine & G.Don) J.H.Hemsl.	Upper canopy	Nontimber species	Late Succession		23	0	0	23
N15_24	88	Unlogged	Margaritaria discoidea (Baill.) G.L. Webster (Baill.) G.L.Webster	Lower canopy	Timber species	Late Succession	3	1	0	0	1
N15_24	88	Unlogged	Memecyclon jasminiodes Gilg	Treelet	Nontimber species	Late Succession		2	1	0	3
N15_24	88	Unlogged	Monodora myristica (Gaertn.) Dunal	Lower canopy	Nontimber species	Late Succession		4	0	0	4
N15_24	88	Unlogged	Morus mesozygia Stapf	Upper canopy	Timber species	Late Succession	2	6	4	0	10
N15_24	88	Unlogged	Myrianthus holstii Engl.	Understory	Nontimber species	Late Succession		7	2	0	9
N15_24	88	Unlogged	Ochna bracteosa Robyns & Lawalrée	Understory	Nontimber species	Late Succession		3	0	0	3
N15_24	88	Unlogged	Ochna membranacea Oliv.	Understory	Nontimber species	Late Succession		1	0	0	1
N15_24	88	Unlogged	Oxyanthus speciosus DC.	Understory	Nontimber species	Late Succession		1	0	0	1
N15_24	88	Unlogged	Pancovia turbinata Radlk.	Understory	Nontimber species	Late Succession		0	1	0	1
N15_24	88	Unlogged	Parkia filicoidea Welw. ex Oliv.	Lower canopy	Nontimber species	Late Succession		1	0	0	1
N15_24	88	Unlogged	Pouteria altissima (A. Chev.) Baehni	Upper canopy	Timber species	Late Succession	2	2	0	0	2
N15_24	88	Unlogged	Pseudospondias microcarpa (A. Rich.) Engl.	Upper canopy	Timber species	Late Succession	3	2	0	0	2
N15_24	88	Unlogged	Rinorea beniensis (ardisiaeflora) Engl.	Understory	Nontimber species	Late Succession		85	10	0	95
N15_24	88	Unlogged	Rinorea brachypetala (Turcz.) Kuntze	Understory	Nontimber species	Late Succession		4	0	0	4
N15_24	88	Unlogged	Rinorea dentata (P.Beauv.) Kuntze	Understory	Nontimber species	Late Succession		11	0	0	11
N15_24	88	Unlogged	Rinorea oblongifolia (C.H.Wright) C.Marquand ex Chipp	Understory	Nontimber species	Late Succession		6	0	0	6
N15_24	88	Unlogged	Senna spectabilis (DC.) H.S.Irwin & Barneby	Understory	Nontimber species	Pioneer		0	1	0	1
N15_24	88	Unlogged	Sterculia dawei Sprague	Lower canopy	Timber species	Late Succession	3	1	1	0	2
N15_24	88	Unlogged	Strombosia scheffleri Engl.	Lower canopy	Nontimber species	Late Succession		1	0	0	1
N15_24	88	Unlogged	Strychnos mitis S. Moore	Lower canopy	Timber species	Late Succession	3	1	1	0	2
N15_24	88	Unlogged	Suregada procera (Prain) Croizat	Understory	Nontimber species	Late Succession		2	0	0	2
N15_24	88	Unlogged	Tabernaemontana pachysiphon Stapf	Understory	Nontimber species	Late Succession		20	0	0	20
N15_24	88	Unlogged	Tabernaemontana pachysiphon Stapf	Understory	Nontimber species	Late Succession		5	2	0	7
N15_24	88	Unlogged	Tapura fischeri Engl.	Lower canopy	Nontimber species	Pioneer		3	6	0	9
N15_24	88	Unlogged	Tetrapleura tetraptera (Schumach. & Thonn.) Taub.	Lower canopy	Nontimber species	Late Succession		0	2	0	2
N15_24	88	Unlogged	Tetrorchidium didymostemon (Baill.) Pax & K.Hoffm.	Understory	Nontimber species	Pioneer		1	0	0	1
N15_24	88	Unlogged	Trema orientalis (L.) Blume	Understory	Nontimber species	Pioneer		1	0	0	1
N15_24	88	Unlogged	Trichilia prieuriana A. Juss.	Lower canopy	Timber species	Late Succession	3	10	12	0	22
N15_24	88	Unlogged	Trichilia rubescens Oliv.	Understory	Timber species	Late Succession	3	28	6	0	34
N15_24	88	Unlogged	Trilepisium madagascariense DC.	Lower canopy	Timber species	Late Succession	3	7	3	0	10
N15_24	88	Unlogged	Uvariopsis congensis Robyns & Ghesq.	Understory	Nontimber species	Late Succession		1	0	0	1
N15_24	88	Unlogged	Vepris nobilis Del.	Understory	Nontimber species	Late Succession		23	5	0	28
N15_24	88	Unlogged	Vitex keniensis Turrill	Understory	Nontimber species	Pioneer		1	0	0	1
N15_24	88	Unlogged	Zanthoxylum gilletii (De Wild.) Waterm.	Upper canopy	Timber species	Late Succession	1	1	1	0	2
N15_24	88	Unlogged	Zanthoxylum leprieurii Guill. & Perr.	Lower canopy	Nontimber species	Late Succession		1	2	0	3
N15_25	88	Unlogged	Entandrophragma cylindricum (Sprague) Sprague	Upper canopy	Timber species	Late Succession	1	0	0	2	2
N15_25	88	Unlogged	Albizia zygia (DC.) J.F.Macbr.	Upper canopy	Timber species	Late Succession	2	1	0	1	2
N15_25	88	Unlogged	Antiaris toxicaria (Pers.) Lesch.	Upper canopy	Timber species	Late Succession	2	3	3	1	7
N15_25	88	Unlogged	Cynometra alexandri C. H. Wright	Upper canopy	Timber species	Late Succession	2	13	7	1	21
N15_25	88	Unlogged	Gambeya albida (G.Don) Aubrév. & Pellegr.	Upper canopy	Timber species	Late Succession	2	6	5	1	12
N15_25	88	Unlogged	Holoptelea grandis (Hutch.) Mildbr.	Upper canopy	Timber species	Late Succession	2	1	1	2	4
N15_25	88	Unlogged	Khaya anthotheca C.DC.	Upper canopy	Timber species	Late Succession	1	25	12	5	42
N15_25	88	Unlogged	Maesopsis eminii Engl.	Upper canopy	Timber species	Pioneer	2	0	1	1	2
N15_25	88	Unlogged	Acalypha spp	Treelet	Nontimber species	Pioneer		2	0	0	2
N15_25	88	Unlogged	Albizia gummifera (J.F. Gmel.) C.A. Sm.	Lower canopy	Timber species	Late Succession	2	0	1	0	1
N15_25	88	Unlogged	Alchornea laxifora (Benth.) Pax & K.Hoffm.	Understory	Nontimber species	Pioneer		11	0	0	11
N15_25	88	Unlogged	Alstonia boonei De Wild.	Upper canopy	Timber species	Late Succession	2	1	0	0	1
N15_25	88	Unlogged	Antidesma laciniatum Müll.Arg.	Understory	Nontimber species	Late Succession		5	0	0	5
N15_25	88	Unlogged	Baphia wollastonii Baker f.	Understory	Nontimber species	Late Succession		1	0	0	1
N15_25	88	Unlogged	Belonophora coffeoides Hook.f.	Understory	Nontimber species	Late Succession		2	2	0	4
N15_25	88	Unlogged	Blighia unijugata Baker	Understory	Nontimber species	Late Succession		3	0	0	3
N15_25	88	Unlogged	Bridelia micrantha (Hochst.) Baill.	Understory	Nontimber species	Pioneer		2	0	0	2
N15_25	88	Unlogged	Caloncoba crepiniana (schweinfurthii) Gilg	Understory	Nontimber species	Late Succession		2	0	0	2
N15_25	88	Unlogged	Celtis mildbraedii Engl.	Upper canopy	Timber species	Late Succession	2	184	28	0	212
N15_25	88	Unlogged	Celtis philppensis (wightii) Blanco	Upper canopy	Timber species	Late Succession	2	6	1	0	7
N15_25	88	Unlogged	Celtis zenkeri Engl.	Upper canopy	Timber species	Late Succession	2	4	6	0	10
N15_25	88	Unlogged	Chionanthus (Linociera) mildbraedii (Gilg & G.Schellenb.) Stearn	Understory	Nontimber species	Late Succession		3	1	0	4
N15_25	88	Unlogged	Citropsis articulata (Willd. ex Spreng.) Swingle & M. Kellerm	Treelet	Nontimber species	Pioneer		1	0	0	1
N15_25	88	Unlogged	Clausena anisata (Wild.) Benth.	Understory	Nontimber species	Pioneer		2	0	0	2
N15_25	88	Unlogged	Cleistopholis patens (Benth.) Engl. & Diels	Upper canopy	Timber species	Pioneer	3	0	2	0	2
N15_25	88	Unlogged	Coffea spp.	Understory	Nontimber species	Late Succession		2	0	0	2
N15_25	88	Unlogged	Craibia brownii Dunn	Understory	Nontimber species	Late Succession		1	0	0	1
N15_25	88	Unlogged	Croton macrostachyus Hoschst.ex Delile	Lower canopy	Timber species	Pioneer	3	1	0	0	1
N15_25	88	Unlogged	Croton megalocarpus Hutch.	Upper canopy	Timber species	Pioneer	3	1	1	0	2
N15_25	88	Unlogged	Croton sylvaticus Hochst.	Lower canopy	Timber species	Pioneer	3	1	2	0	3
N15_25	88	Unlogged	Dasylepis eggelingii J.B.Gillett	Understory	Nontimber species	Late Succession		2	0	0	2
N15_25	88	Unlogged	Desplatsia chrysochlamys Mildbr. & Burret	Understory	Nontimber species	Late Succession		3	0	0	3
N15_25	88	Unlogged	Desplatsia dewevrei (De Wild. & T. Durand) Burret	Understory	Nontimber species	Late Succession		12	0	0	12
N15_25	88	Unlogged	Discoclaoxylon hexandrum (Müll.Arg.) Pax & K.Hoffm.	Understory	Nontimber species	Late Succession		1	0	0	1
N15_25	88	Unlogged	Drypetes gerrardii Hutch.	Lower canopy	Nontimber species	Late Succession		2	0	0	2
N15_25	88	Unlogged	Drypetes spp	Understory	Nontimber species	Late Succession		8	0	0	8
N15_25	88	Unlogged	Drypetes ugandensis Hutch.	Understory	Nontimber species	Late Succession		79	2	0	81
N15_25	88	Unlogged	Engleropytum oblanceolatum (S.Moore) T.D.Penn.	Lower canopy	Timber species	Late Succession	3	7	0	0	7
N15_25	88	Unlogged	Entandrophragama utile (Dawe & Sprague) Sprague	Upper canopy	Timber species	Late Succession	1	0	2	0	2
N15_25	88	Unlogged	Erythropyleum suaveolens (Guill. & Perr.) Brenan	Upper canopy	Timber species	Late Succession	3	0	1	0	1
N15_25	88	Unlogged	Fagaropsis angolensis (Engl.) Dale	Upper canopy	Timber species	Pioneer	3	1	0	0	1
N15_25	88	Unlogged	Funtumia africana (Benth.) Stapf	Lower canopy	Timber species	Pioneer	2	3	7	0	10
N15_25	88	Unlogged	Funtumia elastica (Preuss) Stapf	Lower canopy	Timber species	Pioneer	2	6	10	0	16
N15_25	88	Unlogged	Gambeya perpulchra (Mildbr. ex Hutch. & Dalziel) Aubrév. & Pellegr.	Upper canopy	Timber species	Late Succession	2	3	2	0	5
N15_25	88	Unlogged	Greenwayodendron suaveolens (Engl. & Diels) Verdc.	Lower canopy	Timber species	Late Succession	2	13	3	0	16
N15_25	88	Unlogged	Klainedoxa gabonensis Pierre ex Engl.	Upper canopy	Timber species	Late Succession	3	1	1	0	2
N15_25	88	Unlogged	Lannea welwitschii (Hiern) Engl.	Lower canopy	Timber species	Late Succession	3	2	0	0	2
N15_25	88	Unlogged	Lasiodiscus pervillei (mildbraedii) Baill.	Understory	Nontimber species	Late Succession		236	48	0	284
N15_25	88	Unlogged	Leplaea cedrata (A.Chev.) E.J.M.Koenen & J.J.de Wilde	Upper canopy	Timber species	Late Succession	1	1	1	0	2
N15_25	88	Unlogged	Leptonychia mildbraedii Engl.	Understory	Nontimber species	Late Succession		2	0	0	2
N15_25	88	Unlogged	Lychnodiscus cerospermus Radlk.	Understory	Nontimber species	Late Succession		13	1	0	14
N15_25	88	Unlogged	Macaranga monandra Müll. Arg.	Lower canopy	Nontimber species	Late Succession		1	0	0	1
N15_25	88	Unlogged	Maerua duchesnei (De Wild.) F. White	Understory	Nontimber species	Late Succession		1	0	0	1
N15_25	88	Unlogged	Majidea fosteri (Sprague) Radlk.	Lower canopy	Nontimber species	Late Succession		3	0	0	3
N15_25	88	Unlogged	Manilkara dawei (Stapf) Chiov.	Lower canopy	Nontimber species	Late Succession		1	0	0	1
N15_25	88	Unlogged	Manilkara obovata (Sabine & G. Don) J.H. Hemsl. (Sabine & G.Don) J.H.Hemsl.	Upper canopy	Nontimber species	Late Succession		11	0	0	11
N15_25	88	Unlogged	Margaritaria discoidea (Baill.) G.L. Webster (Baill.) G.L.Webster	Lower canopy	Timber species	Late Succession	3	2	2	0	4
N15_25	88	Unlogged	Mildbraediodendron excelsum Harms	Upper canopy	Timber species	Late Succession	2	0	2	0	2
N15_25	88	Unlogged	Monodora angolensis Welw	Understory	Timber species	Late Succession	3	1	0	0	1
N15_25	88	Unlogged	Monodora myristica (Gaertn.) Dunal	Lower canopy	Nontimber species	Late Succession		2	1	0	3
N15_25	88	Unlogged	Morus mesozygia Stapf	Upper canopy	Timber species	Late Succession	2	1	3	0	4
N15_25	88	Unlogged	Myrianthus holstii Engl.	Understory	Nontimber species	Late Succession		1	0	0	1
N15_25	88	Unlogged	Neoboutonia macrocalyx Pax	Understory	Nontimber species	Pioneer		4	0	0	4
N15_25	88	Unlogged	Ochna membranacea Oliv.	Understory	Nontimber species	Late Succession		1	0	0	1
N15_25	88	Unlogged	Parkia filicoidea Welw. ex Oliv.	Lower canopy	Nontimber species	Late Succession		0	1	0	1
N15_25	88	Unlogged	Pouteria altissima (A. Chev.) Baehni	Upper canopy	Timber species	Late Succession	2	5	0	0	5
N15_25	88	Unlogged	Pterygota mildbraedii Engl.	Upper canopy	Timber species	Late Succession	3	2	0	0	2
N15_25	88	Unlogged	Ricinodendron heudelotii (Baill.) Heckel	Upper canopy	Timber species	Late Succession	3	2	2	0	4
N15_25	88	Unlogged	Rinorea beniensis (ardisiaeflora) Engl.	Understory	Nontimber species	Late Succession		147	11	0	158
N15_25	88	Unlogged	Rinorea brachypetala (Turcz.) Kuntze	Understory	Nontimber species	Late Succession		2	1	0	3
N15_25	88	Unlogged	Rinorea dentata (P.Beauv.) Kuntze	Understory	Nontimber species	Late Succession		25	1	0	26
N15_25	88	Unlogged	Sterculia dawei Sprague	Lower canopy	Timber species	Late Succession	3	1	0	0	1
N15_25	88	Unlogged	Strombosia scheffleri Engl.	Lower canopy	Nontimber species	Late Succession		2	1	0	3
N15_25	88	Unlogged	Tabernaemontana pachysiphon Stapf	Understory	Nontimber species	Late Succession		10	1	0	11
N15_25	88	Unlogged	Tapura fischeri Engl.	Lower canopy	Nontimber species	Pioneer		2	0	0	2
N15_25	88	Unlogged	Tetrapleura tetraptera (Schumach. & Thonn.) Taub.	Lower canopy	Nontimber species	Late Succession		1	1	0	2
N15_25	88	Unlogged	Tetrorchidium didymostemon (Baill.) Pax & K.Hoffm.	Understory	Nontimber species	Pioneer		0	2	0	2
N15_25	88	Unlogged	Thecacoris lucida (Pax) Hutch.	Understory	Nontimber species	Late Succession		2	0	0	2
N15_25	88	Unlogged	Treculia africana Decne	Lower canopy	Timber species	Late Succession	3	1	0	0	1
N15_25	88	Unlogged	Trichilia dregeana Sond.	Upper canopy	Timber species	Late Succession	3	1	2	0	3
N15_25	88	Unlogged	Trichilia prieuriana A. Juss.	Lower canopy	Timber species	Late Succession	3	8	2	0	10
N15_25	88	Unlogged	Trichilia rubescens Oliv.	Understory	Timber species	Late Succession	3	25	10	0	35
N15_25	88	Unlogged	Trilepisium madagascariense DC.	Lower canopy	Timber species	Late Succession	3	6	3	0	9
N15_25	88	Unlogged	Turraea floribunda Hochst.	Understory	Nontimber species	Late Succession		1	0	0	1
N15_25	88	Unlogged	Turraea robusta Gürke	Understory	Nontimber species	Late Succession		1	0	0	1
N15_25	88	Unlogged	Vitex ferruginea Schumach. & Thonn.	Understory	Nontimber species	Pioneer		1	0	0	1
N15_25	88	Unlogged	Zanthoxylum gilletii (De Wild.) Waterm.	Upper canopy	Timber species	Late Succession	1	1	0	0	1
N15_25	88	Unlogged	Zanthoxylum rubescens Planch. ex Hook.	Lower canopy	Timber species	Late Succession	3	2	0	0	2
N1_16	78	Lightly logged	Khaya anthotheca C.DC.	Upper canopy	Timber species	Late Succession	1	10	6	10	26
N1_16	78	Lightly logged	Albizia glaberrima (Schumach. & Thonn.) Benth.	Lower canopy	Timber species	Late Succession	2	3	2	1	6
N1_16	78	Lightly logged	Alangium chinense (Lour.) Harms	Understory	Nontimber species	Pioneer		1	0	0	1
N1_16	78	Lightly logged	Albizia zygia (DC.) J.F.Macbr.	Upper canopy	Timber species	Late Succession	2	0	1	0	1
N1_16	78	Lightly logged	Alchornea laxifora (Benth.) Pax & K.Hoffm.	Understory	Nontimber species	Pioneer		35	2	0	37
N1_16	78	Lightly logged	Alstonia boonei De Wild.	Upper canopy	Timber species	Late Succession	2	0	1	0	1
N1_16	78	Lightly logged	Antiaris toxicaria (Pers.) Lesch.	Upper canopy	Timber species	Late Succession	2	7	12	0	19
N1_16	78	Lightly logged	Antidesma laciniatum Müll.Arg.	Understory	Nontimber species	Late Succession		3	1	0	4
N1_16	78	Lightly logged	Argomuellera macrophylla Pax	Understory	Nontimber species	Pioneer		1	0	0	1
N1_16	78	Lightly logged	Belonophora coffeoides Hook.f.	Understory	Nontimber species	Late Succession		1	1	0	2
N1_16	78	Lightly logged	Blighia unijugata Baker	Understory	Nontimber species	Late Succession		5	1	0	6
N1_16	78	Lightly logged	Caloncoba crepiniana (schweinfurthii) Gilg	Understory	Nontimber species	Late Succession		1	6	0	7
N1_16	78	Lightly logged	Celtis mildbraedii Engl.	Upper canopy	Timber species	Late Succession	2	55	9	0	64
N1_16	78	Lightly logged	Celtis philppensis (wightii) Blanco	Upper canopy	Timber species	Late Succession	2	1	2	0	3
N1_16	78	Lightly logged	Celtis zenkeri Engl.	Upper canopy	Timber species	Late Succession	2	4	5	0	9
N1_16	78	Lightly logged	Chaetachme aristata Planch	Understory	Nontimber species	Late Succession		4	0	0	4
N1_16	78	Lightly logged	Chionanthus (Linociera) mildbraedii (Gilg & G.Schellenb.) Stearn	Understory	Nontimber species	Late Succession		4	0	0	4
N1_16	78	Lightly logged	Cleistopholis patens (Benth.) Engl. & Diels	Upper canopy	Timber species	Pioneer	3	4	2	0	6
N1_16	78	Lightly logged	Coffea spp.	Understory	Nontimber species	Late Succession		4	0	0	4
N1_16	78	Lightly logged	Cordia millenii Bak.	Upper canopy	Timber species	Late Succession	2	0	1	0	1
N1_16	78	Lightly logged	Croton megalocarpus Hutch.	Upper canopy	Timber species	Pioneer	3	0	2	0	2
N1_16	78	Lightly logged	Croton sylvaticus Hochst.	Lower canopy	Timber species	Pioneer	3	0	6	0	6
N1_16	78	Lightly logged	Cynometra alexandri C. H. Wright	Upper canopy	Timber species	Late Succession	2	17	8	0	25
N1_16	78	Lightly logged	Desplatsia dewevrei (De Wild. & T. Durand) Burret	Understory	Nontimber species	Late Succession		8	5	0	13
N1_16	78	Lightly logged	Discoclaoxylon hexandrum (Müll.Arg.) Pax & K.Hoffm.	Understory	Nontimber species	Late Succession		2	0	0	2
N1_16	78	Lightly logged	Drypetes spp	Understory	Nontimber species	Late Succession		58	1	0	59
N1_16	78	Lightly logged	Drypetes ugandensis Hutch.	Understory	Nontimber species	Late Succession		1	1	0	2
N1_16	78	Lightly logged	Engleropytum oblanceolatum (S.Moore) T.D.Penn.	Lower canopy	Timber species	Late Succession	3	2	0	0	2
N1_16	78	Lightly logged	Fagaropsis angolensis (Engl.) Dale	Upper canopy	Timber species	Pioneer	3	3	2	0	5
N1_16	78	Lightly logged	Ficus sur Forssk.	Lower canopy	Timber species	Late Succession	3	0	1	0	1
N1_16	78	Lightly logged	Ficus variifolia Warb.	Lower canopy	Timber species	Late Succession	3	0	1	0	1
N1_16	78	Lightly logged	Fleroya stipulosa (DC.) Y.F. Leroy	Upper canopy	Timber species	Late Succession	3	1	1	0	2
N1_16	78	Lightly logged	Funtumia elastica (Preuss) Stapf	Lower canopy	Timber species	Pioneer	2	26	25	0	51
N1_16	78	Lightly logged	Gambeya albida (G.Don) Aubrév. & Pellegr.	Upper canopy	Timber species	Late Succession	2	4	1	0	5
N1_16	78	Lightly logged	Gambeya perpulchra (Mildbr. ex Hutch. & Dalziel) Aubrév. & Pellegr.	Upper canopy	Timber species	Late Succession	2	2	3	0	5
N1_16	78	Lightly logged	Glenniea africana (Radlk.) Leenh.	Lower canopy	Nontimber species	Late Succession		0	1	0	1
N1_16	78	Lightly logged	Glyphaea brevis (Spreng.) Monach.	Treelet	Nontimber species	Late Succession		1	0	0	1
N1_16	78	Lightly logged	Greenwayodendron suaveolens (Engl. & Diels) Verdc.	Lower canopy	Timber species	Late Succession	2	2	0	0	2
N1_16	78	Lightly logged	Klainedoxa gabonensis Pierre ex Engl.	Upper canopy	Timber species	Late Succession	3	1	0	0	1
N1_16	78	Lightly logged	Lasiodiscus pervillei (mildbraedii) Baill.	Understory	Nontimber species	Late Succession		182	3	0	185
N1_16	78	Lightly logged	Leptonychia mildbraedii Engl.	Understory	Nontimber species	Late Succession		1	0	0	1
N1_16	78	Lightly logged	Lychnodiscus cerospermus Radlk.	Understory	Nontimber species	Late Succession		4	1	0	5
N1_16	78	Lightly logged	Maesopsis eminii Engl.	Upper canopy	Timber species	Pioneer	2	0	2	0	2
N1_16	78	Lightly logged	Manilkara obovata (Sabine & G. Don) J.H. Hemsl. (Sabine & G.Don) J.H.Hemsl.	Upper canopy	Nontimber species	Late Succession		1	0	0	1
N1_16	78	Lightly logged	Margaritaria discoidea (Baill.) G.L. Webster (Baill.) G.L.Webster	Lower canopy	Timber species	Late Succession	3	1	3	0	4
N1_16	78	Lightly logged	Milicia excelsa (Welw.) C.C. Berg	Upper canopy	Timber species	Late Succession	1	0	1	0	1
N1_16	78	Lightly logged	Monodora angolensis Welw	Understory	Timber species	Late Succession	3	1	0	0	1
N1_16	78	Lightly logged	Myrianthus holstii Engl.	Understory	Nontimber species	Late Succession		20	4	0	24
N1_16	78	Lightly logged	Neoboutonia macrocalyx Pax	Understory	Nontimber species	Pioneer		2	0	0	2
N1_16	78	Lightly logged	Ochna membranacea Oliv.	Understory	Nontimber species	Late Succession		2	0	0	2
N1_16	78	Lightly logged	Pseudospondias microcarpa (A. Rich.) Engl.	Upper canopy	Timber species	Late Succession	3	0	1	0	1
N1_16	78	Lightly logged	Pterygota mildbraedii Engl.	Upper canopy	Timber species	Late Succession	3	1	0	0	1
N1_16	78	Lightly logged	Ricinodendron heudelotii (Baill.) Heckel	Upper canopy	Timber species	Late Succession	3	2	2	0	4
N1_16	78	Lightly logged	Rinorea beniensis (ardisiaeflora) Engl.	Understory	Nontimber species	Late Succession		57	3	0	60
N1_16	78	Lightly logged	Rinorea dentata (P.Beauv.) Kuntze	Understory	Nontimber species	Late Succession		45	1	0	46
N1_16	78	Lightly logged	Rinorea oblongifolia (C.H.Wright) C.Marquand ex Chipp	Understory	Nontimber species	Late Succession		1	0	0	1
N1_16	78	Lightly logged	Tabernaemontana pachysiphon Stapf	Understory	Nontimber species	Late Succession		22	8	0	30
N1_16	78	Lightly logged	Tapura fischeri Engl.	Lower canopy	Nontimber species	Pioneer		2	2	0	4
N1_16	78	Lightly logged	Tetrorchidium didymostemon (Baill.) Pax & K.Hoffm.	Understory	Nontimber species	Pioneer		0	3	0	3
N1_16	78	Lightly logged	Trichilia prieuriana A. Juss.	Lower canopy	Timber species	Late Succession	3	10	0	0	10
N1_16	78	Lightly logged	Trichilia rubescens Oliv.	Understory	Timber species	Late Succession	3	23	4	0	27
N1_16	78	Lightly logged	Trilepisium madagascariense DC.	Lower canopy	Timber species	Late Succession	3	4	13	0	17
N1_16	78	Lightly logged	Vepris nobilis Del.	Understory	Nontimber species	Late Succession		2	0	0	2
N1_16	78	Lightly logged	Zanthoxylum rubescens Planch. ex Hook.	Lower canopy	Timber species	Late Succession	3	0	1	0	1
N1_17	78	Lightly logged	Khaya anthotheca C.DC.	Upper canopy	Timber species	Late Succession	1	21	15	4	40
N1_17	78	Lightly logged	Cynometra alexandri C. H. Wright	Upper canopy	Timber species	Late Succession	2	9	6	2	17
N1_17	78	Lightly logged	Alstonia boonei De Wild.	Upper canopy	Timber species	Late Succession	2	0	3	1	4
N1_17	78	Lightly logged	Cola gigantea A.Chev.	Upper canopy	Timber species	Late Succession	3	4	1	1	6
N1_17	78	Lightly logged	Cordia millenii Bak.	Upper canopy	Timber species	Late Succession	2	0	0	1	1
N1_17	78	Lightly logged	Erythropyleum suaveolens (Guill. & Perr.) Brenan	Upper canopy	Timber species	Late Succession	3	0	0	1	1
N1_17	78	Lightly logged	Acalypha neptunica Müll.Arg.	Treelet	Nontimber species	Pioneer		1	0	0	1
N1_17	78	Lightly logged	Alangium chinense (Lour.) Harms	Understory	Nontimber species	Pioneer		1	0	0	1
N1_17	78	Lightly logged	Albizia glaberrima (Schumach. & Thonn.) Benth.	Lower canopy	Timber species	Late Succession	2	0	2	0	2
N1_17	78	Lightly logged	Albizia zygia (DC.) J.F.Macbr.	Upper canopy	Timber species	Late Succession	2	0	2	0	2
N1_17	78	Lightly logged	Alchornea laxifora (Benth.) Pax & K.Hoffm.	Understory	Nontimber species	Pioneer		63	3	0	66
N1_17	78	Lightly logged	Antiaris toxicaria (Pers.) Lesch.	Upper canopy	Timber species	Late Succession	2	6	5	0	11
N1_17	78	Lightly logged	Antidesma laciniatum Müll.Arg.	Understory	Nontimber species	Late Succession		5	2	0	7
N1_17	78	Lightly logged	Argomuellera macrophylla Pax	Understory	Nontimber species	Pioneer		1	0	0	1
N1_17	78	Lightly logged	Belonophora coffeoides Hook.f.	Understory	Nontimber species	Late Succession		2	0	0	2
N1_17	78	Lightly logged	Caloncoba crepiniana (schweinfurthii) Gilg	Understory	Nontimber species	Late Succession		7	2	0	9
N1_17	78	Lightly logged	Celtis mildbraedii Engl.	Upper canopy	Timber species	Late Succession	2	36	12	0	48
N1_17	78	Lightly logged	Celtis philppensis (wightii) Blanco	Upper canopy	Timber species	Late Succession	2	1	5	0	6
N1_17	78	Lightly logged	Celtis zenkeri Engl.	Upper canopy	Timber species	Late Succession	2	6	5	0	11
N1_17	78	Lightly logged	Chionanthus (Linociera) mildbraedii (Gilg & G.Schellenb.) Stearn	Understory	Nontimber species	Late Succession		1	1	0	2
N1_17	78	Lightly logged	Clausena anisata (Wild.) Benth.	Understory	Nontimber species	Pioneer		0	1	0	1
N1_17	78	Lightly logged	Cleistopholis patens (Benth.) Engl. & Diels	Upper canopy	Timber species	Pioneer	3	3	0	0	3
N1_17	78	Lightly logged	Coffea robusta L.Linden	Understory	Nontimber species	Late Succession		1	0	0	1
N1_17	78	Lightly logged	Coffea spp.	Understory	Nontimber species	Late Succession		12	1	0	13
N1_17	78	Lightly logged	Croton megalocarpus Hutch.	Upper canopy	Timber species	Pioneer	3	0	2	0	2
N1_17	78	Lightly logged	Croton sylvaticus Hochst.	Lower canopy	Timber species	Pioneer	3	0	3	0	3
N1_17	78	Lightly logged	Desplatsia dewevrei (De Wild. & T. Durand) Burret	Understory	Nontimber species	Late Succession		6	4	0	10
N1_17	78	Lightly logged	Drypetes spp	Understory	Nontimber species	Late Succession		6	0	0	6
N1_17	78	Lightly logged	Drypetes ugandensis Hutch.	Understory	Nontimber species	Late Succession		5	0	0	5
N1_17	78	Lightly logged	Engleropytum oblanceolatum (S.Moore) T.D.Penn.	Lower canopy	Timber species	Late Succession	3	1	0	0	1
N1_17	78	Lightly logged	Entandrophragma cylindricum (Sprague) Sprague	Upper canopy	Timber species	Late Succession	1	0	1	0	1
N1_17	78	Lightly logged	Euphorbia teke Schweinf. ex Pax	Understory	Nontimber species	Pioneer		2	0	0	2
N1_17	78	Lightly logged	Fagaropsis angolensis (Engl.) Dale	Upper canopy	Timber species	Pioneer	3	1	2	0	3
N1_17	78	Lightly logged	Ficus exasperata Vahl	Lower canopy	Timber species	Late Succession	3	0	1	0	1
N1_17	78	Lightly logged	Ficus mucuso Welw. Ex Ficalho	Upper canopy	Timber species	Late Succession	3	1	0	0	1
N1_17	78	Lightly logged	Ficus variifolia Warb.	Lower canopy	Timber species	Late Succession	3	4	1	0	5
N1_17	78	Lightly logged	Funtumia elastica (Preuss) Stapf	Lower canopy	Timber species	Pioneer	2	30	8	0	38
N1_17	78	Lightly logged	Gambeya albida (G.Don) Aubrév. & Pellegr.	Upper canopy	Timber species	Late Succession	2	10	4	0	14
N1_17	78	Lightly logged	Gambeya muerensis (Engl.) Liben	Upper canopy	Timber species	Late Succession	2	2	0	0	2
N1_17	78	Lightly logged	Gambeya perpulchra (Mildbr. ex Hutch. & Dalziel) Aubrév. & Pellegr.	Upper canopy	Timber species	Late Succession	2	3	5	0	8
N1_17	78	Lightly logged	Glyphaea brevis (Spreng.) Monach.	Treelet	Nontimber species	Late Succession		1	0	0	1
N1_17	78	Lightly logged	Greenwayodendron suaveolens (Engl. & Diels) Verdc.	Lower canopy	Timber species	Late Succession	2	11	2	0	13
N1_17	78	Lightly logged	Lasiodiscus pervillei (mildbraedii) Baill.	Understory	Nontimber species	Late Succession		242	22	0	264
N1_17	78	Lightly logged	Lovoa trichilioides Harms	Upper canopy	Timber species	Late Succession	1	3	2	0	5
N1_17	78	Lightly logged	Lychnodiscus cerospermus Radlk.	Understory	Nontimber species	Late Succession		1	4	0	5
N1_17	78	Lightly logged	Macaranga monandra Müll. Arg.	Lower canopy	Nontimber species	Late Succession		5	1	0	6
N1_17	78	Lightly logged	Manilkara obovata (Sabine & G. Don) J.H. Hemsl. (Sabine & G.Don) J.H.Hemsl.	Upper canopy	Nontimber species	Late Succession		1	1	0	2
N1_17	78	Lightly logged	Milicia excelsa (Welw.) C.C. Berg	Upper canopy	Timber species	Late Succession	1	1	0	0	1
N1_17	78	Lightly logged	Morus mesozygia Stapf	Upper canopy	Timber species	Late Succession	2	0	1	0	1
N1_17	78	Lightly logged	Myrianthus holstii Engl.	Understory	Nontimber species	Late Succession		14	12	0	26
N1_17	78	Lightly logged	Neoboutonia macrocalyx Pax	Understory	Nontimber species	Pioneer		6	0	0	6
N1_17	78	Lightly logged	Ochna membranacea Oliv.	Understory	Nontimber species	Late Succession		1	1	0	2
N1_17	78	Lightly logged	Oxyanthus speciosus DC.	Understory	Nontimber species	Late Succession		1	0	0	1
N1_17	78	Lightly logged	Pseudospondias microcarpa (A. Rich.) Engl.	Upper canopy	Timber species	Late Succession	3	5	10	0	15
N1_17	78	Lightly logged	Raphia farinifera (Gaertn.) Hyl.	Understory	Nontimber species	Pioneer		0	2	0	2
N1_17	78	Lightly logged	Raphia farinifera (Gaertn.) Hyl.	Understory	Nontimber species	Pioneer		1	0	0	1
N1_17	78	Lightly logged	Rinorea beniensis (ardisiaeflora) Engl.	Understory	Nontimber species	Late Succession		75	1	0	76
N1_17	78	Lightly logged	Rinorea dentata (P.Beauv.) Kuntze	Understory	Nontimber species	Late Succession		16	1	0	17
N1_17	78	Lightly logged	Rinorea oblongifolia (C.H.Wright) C.Marquand ex Chipp	Understory	Nontimber species	Late Succession		1	0	0	1
N1_17	78	Lightly logged	Tabernaemontana pachysiphon Stapf	Understory	Nontimber species	Late Succession		20	4	0	24
N1_17	78	Lightly logged	Tapura fischeri Engl.	Lower canopy	Nontimber species	Pioneer		4	5	0	9
N1_17	78	Lightly logged	Trichilia prieuriana A. Juss.	Lower canopy	Timber species	Late Succession	3	4	0	0	4
N1_17	78	Lightly logged	Trichilia rubescens Oliv.	Understory	Timber species	Late Succession	3	45	7	0	52
N1_17	78	Lightly logged	Trilepisium madagascariense DC.	Lower canopy	Timber species	Late Succession	3	3	4	0	7
N1_17	78	Lightly logged	Vepris nobilis Del.	Understory	Nontimber species	Late Succession		3	2	0	5
N1_17	78	Lightly logged	Vitex ferruginea Schumach. & Thonn.	Understory	Nontimber species	Pioneer		2	0	0	2
N1_17	78	Lightly logged	Zanthoxylum rubescens Planch. ex Hook.	Lower canopy	Timber species	Late Succession	3	2	2	0	4
N1_18	78	Lightly logged	Khaya anthotheca C.DC.	Upper canopy	Timber species	Late Succession	1	8	8	4	20
N1_18	78	Lightly logged	Albizia glaberrima (Schumach. & Thonn.) Benth.	Lower canopy	Timber species	Late Succession	2	1	1	1	3
N1_18	78	Lightly logged	Albizia zygia (DC.) J.F.Macbr.	Upper canopy	Timber species	Late Succession	2	0	2	1	3
N1_18	78	Lightly logged	Cola gigantea A.Chev.	Upper canopy	Timber species	Late Succession	3	1	2	1	4
N1_18	78	Lightly logged	Cynometra alexandri C. H. Wright	Upper canopy	Timber species	Late Succession	2	77	8	1	86
N1_18	78	Lightly logged	Ficus exasperata Vahl	Lower canopy	Timber species	Late Succession	3	0	3	1	4
N1_18	78	Lightly logged	Alangium chinense (Lour.) Harms	Understory	Nontimber species	Pioneer		2	0	0	2
N1_18	78	Lightly logged	Alchornea laxifora (Benth.) Pax & K.Hoffm.	Understory	Nontimber species	Pioneer		20	4	0	24
N1_18	78	Lightly logged	Alstonia boonei De Wild.	Upper canopy	Timber species	Late Succession	2	0	1	0	1
N1_18	78	Lightly logged	Antiaris toxicaria (Pers.) Lesch.	Upper canopy	Timber species	Late Succession	2	4	12	0	16
N1_18	78	Lightly logged	Antidesma laciniatum Müll.Arg.	Understory	Nontimber species	Late Succession		3	0	0	3
N1_18	78	Lightly logged	Argomuellera macrophylla Pax	Understory	Nontimber species	Pioneer		1	0	0	1
N1_18	78	Lightly logged	Belonophora coffeoides Hook.f.	Understory	Nontimber species	Late Succession		3	0	0	3
N1_18	78	Lightly logged	Blighia unijugata Baker	Understory	Nontimber species	Late Succession		1	0	0	1
N1_18	78	Lightly logged	Caloncoba crepiniana (schweinfurthii) Gilg	Understory	Nontimber species	Late Succession		1	0	0	1
N1_18	78	Lightly logged	Caloncoba crepiniana (schweinfurthii) Gilg	Understory	Nontimber species	Late Succession		1	7	0	8
N1_18	78	Lightly logged	Celtis mildbraedii Engl.	Upper canopy	Timber species	Late Succession	2	52	8	0	60
N1_18	78	Lightly logged	Celtis philppensis (wightii) Blanco	Upper canopy	Timber species	Late Succession	2	5	1	0	6
N1_18	78	Lightly logged	Celtis zenkeri Engl.	Upper canopy	Timber species	Late Succession	2	7	9	0	16
N1_18	78	Lightly logged	Chaetachme aristata Planch	Understory	Nontimber species	Late Succession		2	0	0	2
N1_18	78	Lightly logged	Citropsis articulata (Willd. ex Spreng.) Swingle & M. Kellerm	Treelet	Nontimber species	Pioneer		1	0	0	1
N1_18	78	Lightly logged	Coffea canephora Pierre ex A. Froehner	Understory	Nontimber species	Late Succession		1	0	0	1
N1_18	78	Lightly logged	Coffea robusta L.Linden	Understory	Nontimber species	Late Succession		3	0	0	3
N1_18	78	Lightly logged	Coffea spp.	Understory	Nontimber species	Late Succession		4	1	0	5
N1_18	78	Lightly logged	Cordia millenii Bak.	Upper canopy	Timber species	Late Succession	2	0	2	0	2
N1_18	78	Lightly logged	Croton sylvaticus Hochst.	Lower canopy	Timber species	Pioneer	3	0	3	0	3
N1_18	78	Lightly logged	Desplatsia dewevrei (De Wild. & T. Durand) Burret	Understory	Nontimber species	Late Succession		12	3	0	15
N1_18	78	Lightly logged	Diospyros abyssinica (Hiern) F. White	Lower canopy	Timber species	Late Succession	3	0	2	0	2
N1_18	78	Lightly logged	Dombeya kirkii Mast.	Lower canopy	Nontimber species	Pioneer		1	0	0	1
N1_18	78	Lightly logged	Drypetes spp	Understory	Nontimber species	Late Succession		8	0	0	8
N1_18	78	Lightly logged	Drypetes ugandensis Hutch.	Understory	Nontimber species	Late Succession		17	2	0	19
N1_18	78	Lightly logged	Engleropytum oblanceolatum (S.Moore) T.D.Penn.	Lower canopy	Timber species	Late Succession	3	3	0	0	3
N1_18	78	Lightly logged	Ficus sur Forssk.	Lower canopy	Timber species	Late Succession	3	1	2	0	3
N1_18	78	Lightly logged	Ficus variifolia Warb.	Lower canopy	Timber species	Late Succession	3	3	12	0	15
N1_18	78	Lightly logged	Funtumia elastica (Preuss) Stapf	Lower canopy	Timber species	Pioneer	2	96	33	0	129
N1_18	78	Lightly logged	Gambeya albida (G.Don) Aubrév. & Pellegr.	Upper canopy	Timber species	Late Succession	2	1	0	0	1
N1_18	78	Lightly logged	Gambeya muerensis (Engl.) Liben	Upper canopy	Timber species	Late Succession	2	2	0	0	2
N1_18	78	Lightly logged	Gambeya perpulchra (Mildbr. ex Hutch. & Dalziel) Aubrév. & Pellegr.	Upper canopy	Timber species	Late Succession	2	1	1	0	2
N1_18	78	Lightly logged	Greenwayodendron suaveolens (Engl. & Diels) Verdc.	Lower canopy	Timber species	Late Succession	2	3	0	0	3
N1_18	78	Lightly logged	Lasiodiscus pervillei (mildbraedii) Baill.	Understory	Nontimber species	Late Succession		98	2	0	100
N1_18	78	Lightly logged	Leptonychia mildbraedii Engl.	Understory	Nontimber species	Late Succession		1	0	0	1
N1_18	78	Lightly logged	Lychnodiscus cerospermus Radlk.	Understory	Nontimber species	Late Succession		5	4	0	9
N1_18	78	Lightly logged	Macaranga monandra Müll. Arg.	Lower canopy	Nontimber species	Late Succession		2	0	0	2
N1_18	78	Lightly logged	Macaranga monandra Müll. Arg.	Lower canopy	Nontimber species	Late Succession		0	4	0	4
N1_18	78	Lightly logged	Staudtia kamerunensis Warb.	Lower canopy	Timber species	Pioneer	3	0	1	0	1
N1_18	78	Lightly logged	Manilkara obovata (Sabine & G. Don) J.H. Hemsl. (Sabine & G.Don) J.H.Hemsl.	Upper canopy	Nontimber species	Late Succession		6	0	0	6
N1_18	78	Lightly logged	Margaritaria discoidea (Baill.) G.L. Webster (Baill.) G.L.Webster	Lower canopy	Timber species	Late Succession	3	1	1	0	2
N1_18	78	Lightly logged	Mildbraediodendron excelsum Harms	Upper canopy	Timber species	Late Succession	2	0	1	0	1
N1_18	78	Lightly logged	Milicia excelsa (Welw.) C.C. Berg	Upper canopy	Timber species	Late Succession	1	2	3	0	5
N1_18	78	Lightly logged	Monodora angolensis Welw	Understory	Timber species	Late Succession	3	2	1	0	3
N1_18	78	Lightly logged	Morus mesozygia Stapf	Upper canopy	Timber species	Late Succession	2	10	3	0	13
N1_18	78	Lightly logged	Myrianthus holstii Engl.	Understory	Nontimber species	Late Succession		5	1	0	6
N1_18	78	Lightly logged	Neoboutonia macrocalyx Pax	Understory	Nontimber species	Pioneer		1	0	0	1
N1_18	78	Lightly logged	Oxyanthus speciosus DC.	Understory	Nontimber species	Late Succession		4	0	0	4
N1_18	78	Lightly logged	Parkia filicoidea Welw. ex Oliv.	Lower canopy	Nontimber species	Late Succession		1	0	0	1
N1_18	78	Lightly logged	Pseudospondias microcarpa (A. Rich.) Engl.	Upper canopy	Timber species	Late Succession	3	1	0	0	1
N1_18	78	Lightly logged	Psidium guajava L.	Understory	Nontimber species	Pioneer		20	11	0	31
N1_18	78	Lightly logged	Rinorea beniensis (ardisiaeflora) Engl.	Understory	Nontimber species	Late Succession		19	0	0	19
N1_18	78	Lightly logged	Rinorea dentata (P.Beauv.) Kuntze	Understory	Nontimber species	Late Succession		8	0	0	8
N1_18	78	Lightly logged	Rothmannia whitfieldii (Lindl.) Dandy	Understory	Nontimber species	Late Succession		1	0	0	1
N1_18	78	Lightly logged	Tabernaemontana pachysiphon Stapf	Understory	Nontimber species	Late Succession		10	7	0	17
N1_18	78	Lightly logged	Tapura fischeri Engl.	Lower canopy	Nontimber species	Pioneer		4	1	0	5
N1_18	78	Lightly logged	Tetrapleura tetraptera (Schumach. & Thonn.) Taub.	Lower canopy	Nontimber species	Late Succession		0	1	0	1
N1_18	78	Lightly logged	Trichilia prieuriana A. Juss.	Lower canopy	Timber species	Late Succession	3	9	8	0	17
N1_18	78	Lightly logged	Trichilia rubescens Oliv.	Understory	Timber species	Late Succession	3	82	10	0	92
N1_18	78	Lightly logged	Trilepisium madagascariense DC.	Lower canopy	Timber species	Late Succession	3	2	2	0	4
N1_18	78	Lightly logged	Vepris nobilis Del.	Understory	Nontimber species	Late Succession		3	2	0	5
N1_18	78	Lightly logged	Vitex ferruginea Schumach. & Thonn.	Understory	Nontimber species	Pioneer		1	0	0	1
N1_18	78	Lightly logged	Zanthoxylum rubescens Planch. ex Hook.	Lower canopy	Timber species	Late Succession	3	3	0	0	3
N1_19	78	Lightly logged	Khaya anthotheca C.DC.	Upper canopy	Timber species	Late Succession	1	8	14	18	40
N1_19	78	Lightly logged	Albizia zygia (DC.) J.F.Macbr.	Upper canopy	Timber species	Late Succession	2	0	2	1	3
N1_19	78	Lightly logged	Funtumia elastica (Preuss) Stapf	Lower canopy	Timber species	Pioneer	2	182	31	1	214
N1_19	78	Lightly logged	Alchornea laxifora (Benth.) Pax & K.Hoffm.	Understory	Nontimber species	Pioneer		53	0	0	53
N1_19	78	Lightly logged	Alstonia boonei De Wild.	Upper canopy	Timber species	Late Succession	2	0	4	0	4
N1_19	78	Lightly logged	Antiaris toxicaria (Pers.) Lesch.	Upper canopy	Timber species	Late Succession	2	2	6	0	8
N1_19	78	Lightly logged	Antidesma laciniatum Müll.Arg.	Understory	Nontimber species	Late Succession		2	0	0	2
N1_19	78	Lightly logged	Belonophora coffeoides Hook.f.	Understory	Nontimber species	Late Succession		1	0	0	1
N1_19	78	Lightly logged	Blighia unijugata Baker	Understory	Nontimber species	Late Succession		0	1	0	1
N1_19	78	Lightly logged	Bridelia micrantha (Hochst.) Baill.	Understory	Nontimber species	Pioneer		1	0	0	1
N1_19	78	Lightly logged	Caloncoba crepiniana (schweinfurthii) Gilg	Understory	Nontimber species	Late Succession		2	4	0	6
N1_19	78	Lightly logged	Campylospermum densiflorum (De Wild. & T.Durand)	Understory	Nontimber species	Pioneer		2	0	0	2
N1_19	78	Lightly logged	Celtis mildbraedii Engl.	Upper canopy	Timber species	Late Succession	2	37	20	0	57
N1_19	78	Lightly logged	Celtis zenkeri Engl.	Upper canopy	Timber species	Late Succession	2	13	16	0	29
N1_19	78	Lightly logged	Chaetachme aristata Planch	Understory	Nontimber species	Late Succession		1	0	0	1
N1_19	78	Lightly logged	Chionanthus (Linociera) mildbraedii (Gilg & G.Schellenb.) Stearn	Understory	Nontimber species	Late Succession		4	0	0	4
N1_19	78	Lightly logged	Citropsis articulata (Willd. ex Spreng.) Swingle & M. Kellerm	Treelet	Nontimber species	Pioneer		5	0	0	5
N1_19	78	Lightly logged	Clausena anisata (Wild.) Benth.	Understory	Nontimber species	Pioneer		0	2	0	2
N1_19	78	Lightly logged	Cleistopholis patens (Benth.) Engl. & Diels	Upper canopy	Timber species	Pioneer	3	0	1	0	1
N1_19	78	Lightly logged	Coffea spp.	Understory	Nontimber species	Late Succession		2	0	0	2
N1_19	78	Lightly logged	Cola gigantea A.Chev.	Upper canopy	Timber species	Late Succession	3	1	1	0	2
N1_19	78	Lightly logged	Cordia millenii Bak.	Upper canopy	Timber species	Late Succession	2	0	1	0	1
N1_19	78	Lightly logged	Cordia millenii Bak.	Upper canopy	Timber species	Late Succession	2	1	0	0	1
N1_19	78	Lightly logged	Croton megalocarpus Hutch.	Upper canopy	Timber species	Pioneer	3	0	1	0	1
N1_19	78	Lightly logged	Cynometra alexandri C. H. Wright	Upper canopy	Timber species	Late Succession	2	106	11	0	117
N1_19	78	Lightly logged	Desplatsia dewevrei (De Wild. & T. Durand) Burret	Understory	Nontimber species	Late Succession		15	7	0	22
N1_19	78	Lightly logged	Ehretia cymosa Thonn.	Lower canopy	Nontimber species	Late Succession		1	0	0	1
N1_19	78	Lightly logged	Engleropytum oblanceolatum (S.Moore) T.D.Penn.	Lower canopy	Timber species	Late Succession	3	1	0	0	1
N1_19	78	Lightly logged	Fagaropsis angolensis (Engl.) Dale	Upper canopy	Timber species	Pioneer	3	0	1	0	1
N1_19	78	Lightly logged	Ficus exasperata Vahl	Lower canopy	Timber species	Late Succession	3	0	2	0	2
N1_19	78	Lightly logged	Ficus ottoniifolia (Miq.) Miq.	Understory	Timber species	Late Succession	3	0	1	0	1
N1_19	78	Lightly logged	Ficus sur Forssk.	Lower canopy	Timber species	Late Succession	3	1	0	0	1
N1_19	78	Lightly logged	Ficus variifolia Warb.	Lower canopy	Timber species	Late Succession	3	4	7	0	11
N1_19	78	Lightly logged	Fleroya stipulosa (DC.) Y.F. Leroy	Upper canopy	Timber species	Late Succession	3	1	0	0	1
N1_19	78	Lightly logged	Funtumia africana (Benth.) Stapf	Lower canopy	Timber species	Pioneer	2	0	1	0	1
N1_19	78	Lightly logged	Gambeya albida (G.Don) Aubrév. & Pellegr.	Upper canopy	Timber species	Late Succession	2	5	0	0	5
N1_19	78	Lightly logged	Gambeya perpulchra (Mildbr. ex Hutch. & Dalziel) Aubrév. & Pellegr.	Upper canopy	Timber species	Late Succession	2	4	1	0	5
N1_19	78	Lightly logged	Glyphaea brevis (Spreng.) Monach.	Treelet	Nontimber species	Late Succession		3	0	0	3
N1_19	78	Lightly logged	Greenwayodendron suaveolens (Engl. & Diels) Verdc.	Lower canopy	Timber species	Late Succession	2	3	0	0	3
N1_19	78	Lightly logged	Lasiodiscus pervillei (mildbraedii) Baill.	Understory	Nontimber species	Late Succession		88	6	0	94
N1_19	78	Lightly logged	Leptonychia mildbraedii Engl.	Understory	Nontimber species	Late Succession		0	1	0	1
N1_19	78	Lightly logged	Lychnodiscus cerospermus Radlk.	Understory	Nontimber species	Late Succession		5	1	0	6
N1_19	78	Lightly logged	Maerua duchesnei (De Wild.) F. White	Understory	Nontimber species	Late Succession		2	0	0	2
N1_19	78	Lightly logged	Maesopsis eminii Engl.	Upper canopy	Timber species	Pioneer	2	0	2	0	2
N1_19	78	Lightly logged	Mallotus oppositifolius (Geiseler) Müll. Arg.	Treelet	Nontimber species	Late Succession		1	0	0	1
N1_19	78	Lightly logged	Manilkara obovata (Sabine & G. Don) J.H. Hemsl. (Sabine & G.Don) J.H.Hemsl.	Upper canopy	Nontimber species	Late Succession		4	0	0	4
N1_19	78	Lightly logged	Margaritaria discoidea (Baill.) G.L. Webster (Baill.) G.L.Webster	Lower canopy	Timber species	Late Succession	3	0	2	0	2
N1_19	78	Lightly logged	Maytenus arguta (Loes.) N.Robson	Understory	Nontimber species	Late Succession		2	0	0	2
N1_19	78	Lightly logged	Mildbraediodendron excelsum Harms	Upper canopy	Timber species	Late Succession	2	1	1	0	2
N1_19	78	Lightly logged	Milicia excelsa (Welw.) C.C. Berg	Upper canopy	Timber species	Late Succession	1	2	3	0	5
N1_19	78	Lightly logged	Mimusops bagshawei S. Moore	Upper canopy	Nontimber species	Late Succession		1	0	0	1
N1_19	78	Lightly logged	Myrianthus holstii Engl.	Understory	Nontimber species	Late Succession		4	1	0	5
N1_19	78	Lightly logged	Oxyanthus speciosus DC.	Understory	Nontimber species	Late Succession		1	0	0	1
N1_19	78	Lightly logged	Pseudospondias microcarpa (A. Rich.) Engl.	Upper canopy	Timber species	Late Succession	3	2	0	0	2
N1_19	78	Lightly logged	Pycnanthus angolensis (Welw.) Warb.	Upper canopy	Nontimber species	Late Succession		1	0	0	1
N1_19	78	Lightly logged	Ricinodendron heudelotii (Baill.) Heckel	Upper canopy	Timber species	Late Succession	3	1	0	0	1
N1_19	78	Lightly logged	Rinorea beniensis (ardisiaeflora) Engl.	Understory	Nontimber species	Late Succession		62	1	0	63
N1_19	78	Lightly logged	Rinorea dentata (P.Beauv.) Kuntze	Understory	Nontimber species	Late Succession		5	1	0	6
N1_19	78	Lightly logged	Rinorea ilicifolia (Welw. ex Oliv.) Kuntze	Understory	Nontimber species	Late Succession		1	2	0	3
N1_19	78	Lightly logged	Rinorea oblongifolia (C.H.Wright) C.Marquand ex Chipp	Understory	Nontimber species	Late Succession		1	0	0	1
N1_19	78	Lightly logged	Rothmannia whitfieldii (Lindl.) Dandy	Understory	Nontimber species	Late Succession		1	0	0	1
N1_19	78	Lightly logged	Tabernaemontana pachysiphon Stapf	Understory	Nontimber species	Late Succession		44	6	0	50
N1_19	78	Lightly logged	Tapura fischeri Engl.	Lower canopy	Nontimber species	Pioneer		3	5	0	8
N1_19	78	Lightly logged	Tetrapleura tetraptera (Schumach. & Thonn.) Taub.	Lower canopy	Nontimber species	Late Succession		0	1	0	1
N1_19	78	Lightly logged	Tetrorchidium didymostemon (Baill.) Pax & K.Hoffm.	Understory	Nontimber species	Pioneer		1	0	0	1
N1_19	78	Lightly logged	Trichilia prieuriana A. Juss.	Lower canopy	Timber species	Late Succession	3	3	2	0	5
N1_19	78	Lightly logged	Trichilia rubescens Oliv.	Understory	Timber species	Late Succession	3	46	3	0	49
N1_19	78	Lightly logged	Trilepisium madagascariense DC.	Lower canopy	Timber species	Late Succession	3	4	1	0	5
N1_19	78	Lightly logged	Vepris nobilis Del.	Understory	Nontimber species	Late Succession		16	2	0	18
N1_19	78	Lightly logged	Vitex ferruginea Schumach. & Thonn.	Understory	Nontimber species	Pioneer		1	0	0	1
N1_19	78	Lightly logged	Zanthoxylum rubescens Planch. ex Hook.	Lower canopy	Timber species	Late Succession	3	1	0	0	1
N1_20	78	Lightly logged	Khaya anthotheca C.DC.	Upper canopy	Timber species	Late Succession	1	19	20	14	53
N1_20	78	Lightly logged	Albizia zygia (DC.) J.F.Macbr.	Upper canopy	Timber species	Late Succession	2	0	2	2	4
N1_20	78	Lightly logged	Milicia excelsa (Welw.) C.C. Berg	Upper canopy	Timber species	Late Succession	1	0	1	2	3
N1_20	78	Lightly logged	Celtis mildbraedii Engl.	Upper canopy	Timber species	Late Succession	2	37	11	1	49
N1_20	78	Lightly logged	Cordia millenii Bak.	Upper canopy	Timber species	Late Succession	2	0	1	1	2
N1_20	78	Lightly logged	Cynometra alexandri C. H. Wright	Upper canopy	Timber species	Late Succession	2	91	13	1	105
N1_20	78	Lightly logged	Entandrophragma angolense (Welw.) C.DC.	Upper canopy	Timber species	Late Succession	1	0	0	1	1
N1_20	78	Lightly logged	Ficus sur Forssk.	Lower canopy	Timber species	Late Succession	3	1	2	1	4
N1_20	78	Lightly logged	Ricinodendron heudelotii (Baill.) Heckel	Upper canopy	Timber species	Late Succession	3	0	2	1	3
N1_20	78	Lightly logged	Acalypha neptunica Müll.Arg.	Treelet	Nontimber species	Pioneer		1	0	0	1
N1_20	78	Lightly logged	Aeglopsis eggelingii M. Taylor	Treelet	Nontimber species	Pioneer		2	0	0	2
N1_20	78	Lightly logged	Alangium chinense (Lour.) Harms	Understory	Nontimber species	Pioneer		2	0	0	2
N1_20	78	Lightly logged	Alchornea laxifora (Benth.) Pax & K.Hoffm.	Understory	Nontimber species	Pioneer		91	1	0	92
N1_20	78	Lightly logged	Antiaris toxicaria (Pers.) Lesch.	Upper canopy	Timber species	Late Succession	2	5	23	0	28
N1_20	78	Lightly logged	Antidesma laciniatum Müll.Arg.	Understory	Nontimber species	Late Succession		2	1	0	3
N1_20	78	Lightly logged	Caloncoba crepiniana (schweinfurthii) Gilg	Understory	Nontimber species	Late Succession		2	7	0	9
N1_20	78	Lightly logged	Campylospermum densiflorum (De Wild. & T.Durand)	Understory	Nontimber species	Pioneer		1	0	0	1
N1_20	78	Lightly logged	Celtis philppensis (wightii) Blanco	Upper canopy	Timber species	Late Succession	2	5	2	0	7
N1_20	78	Lightly logged	Celtis zenkeri Engl.	Upper canopy	Timber species	Late Succession	2	17	20	0	37
N1_20	78	Lightly logged	Chionanthus (Linociera) mildbraedii (Gilg & G.Schellenb.) Stearn	Understory	Nontimber species	Late Succession		1	0	0	1
N1_20	78	Lightly logged	Coffea spp.	Understory	Nontimber species	Late Succession		1	0	0	1
N1_20	78	Lightly logged	Cola gigantea A.Chev.	Upper canopy	Timber species	Late Succession	3	0	1	0	1
N1_20	78	Lightly logged	Croton megalocarpus Hutch.	Upper canopy	Timber species	Pioneer	3	2	1	0	3
N1_20	78	Lightly logged	Croton sylvaticus Hochst.	Lower canopy	Timber species	Pioneer	3	0	4	0	4
N1_20	78	Lightly logged	Desplatsia dewevrei (De Wild. & T. Durand) Burret	Understory	Nontimber species	Late Succession		8	1	0	9
N1_20	78	Lightly logged	Dialium excelsum Steyaert	Upper canopy	Timber species	Late Succession	3	0	2	0	2
N1_20	78	Lightly logged	Diospyros abyssinica (Hiern) F. White	Lower canopy	Timber species	Late Succession	3	1	1	0	2
N1_20	78	Lightly logged	Dracaena fragrans (L.) Ker Gawl.	Understory	Nontimber species	Late Succession		1	0	0	1
N1_20	78	Lightly logged	Drypetes ugandensis Hutch.	Understory	Nontimber species	Late Succession		3	0	0	3
N1_20	78	Lightly logged	Engleropytum oblanceolatum (S.Moore) T.D.Penn.	Lower canopy	Timber species	Late Succession	3	2	1	0	3
N1_20	78	Lightly logged	Entandrophragama utile (Dawe & Sprague) Sprague	Upper canopy	Timber species	Late Succession	1	0	1	0	1
N1_20	78	Lightly logged	Erythropyleum suaveolens (Guill. & Perr.) Brenan	Upper canopy	Timber species	Late Succession	3	1	0	0	1
N1_20	78	Lightly logged	Ficus exasperata Vahl	Lower canopy	Timber species	Late Succession	3	2	9	0	11
N1_20	78	Lightly logged	Ficus mucuso Welw. Ex Ficalho	Upper canopy	Timber species	Late Succession	3	0	1	0	1
N1_20	78	Lightly logged	Ficus variifolia Warb.	Lower canopy	Timber species	Late Succession	3	1	8	0	9
N1_20	78	Lightly logged	Funtumia elastica (Preuss) Stapf	Lower canopy	Timber species	Pioneer	2	86	40	0	126
N1_20	78	Lightly logged	Gambeya albida (G.Don) Aubrév. & Pellegr.	Upper canopy	Timber species	Late Succession	2	4	3	0	7
N1_20	78	Lightly logged	Gambeya perpulchra (Mildbr. ex Hutch. & Dalziel) Aubrév. & Pellegr.	Upper canopy	Timber species	Late Succession	2	1	2	0	3
N1_20	78	Lightly logged	Greenwayodendron suaveolens (Engl. & Diels) Verdc.	Lower canopy	Timber species	Late Succession	2	2	0	0	2
N1_20	78	Lightly logged	Kigelia africana (Lam.) Benth.	Lower canopy	Nontimber species	Late Succession		0	1	0	1
N1_20	78	Lightly logged	Lasiodiscus pervillei (mildbraedii) Baill.	Understory	Nontimber species	Late Succession		200	12	0	212
N1_20	78	Lightly logged	Leptactina arborescens (Welw. ex Benth. & Hook. f.) De Block	Understory	Nontimber species	Late Succession		2	0	0	2
N1_20	78	Lightly logged	Lychnodiscus cerospermus Radlk.	Understory	Nontimber species	Late Succession		3	4	0	7
N1_20	78	Lightly logged	Maerua duchesnei (De Wild.) F. White	Understory	Nontimber species	Late Succession		0	1	0	1
N1_20	78	Lightly logged	Maesopsis eminii Engl.	Upper canopy	Timber species	Pioneer	2	0	1	0	1
N1_20	78	Lightly logged	Monodora angolensis Welw	Understory	Timber species	Late Succession	3	7	2	0	9
N1_20	78	Lightly logged	Myrianthus holstii Engl.	Understory	Nontimber species	Late Succession		2	1	0	3
N1_20	78	Lightly logged	Rinorea beniensis (ardisiaeflora) Engl.	Understory	Nontimber species	Late Succession		71	4	0	75
N1_20	78	Lightly logged	Rinorea dentata (P.Beauv.) Kuntze	Understory	Nontimber species	Late Succession		13	0	0	13
N1_20	78	Lightly logged	Rothmannia urcelliformis (Hiern) Bullock ex Robyns	Understory	Nontimber species	Late Succession		1	0	0	1
N1_20	78	Lightly logged	Senna spectabilis (DC.) H.S.Irwin & Barneby	Understory	Nontimber species	Pioneer		1	4	0	5
N1_20	78	Lightly logged	Shirakiopsis elliptica (Hochst.) Esser	Lower canopy	Timber species	Late Succession	3	1	0	0	1
N1_20	78	Lightly logged	Spondianthus preussii Engl.Spondianthus preussii Engl. subsp. glaber (Engl.) J. Léonard & Nkounkou	Understory	Nontimber species	Late Succession		0	1	0	1
N1_20	78	Lightly logged	Strombosia scheffleri Engl.	Lower canopy	Nontimber species	Late Succession		2	0	0	2
N1_20	78	Lightly logged	Strychnos mitis S. Moore	Lower canopy	Timber species	Late Succession	3	1	0	0	1
N1_20	78	Lightly logged	Syzygium guineense (Willd.) DC.	Lower canopy	Nontimber species	Late Succession		1	1	0	2
N1_20	78	Lightly logged	Tabernaemontana pachysiphon Stapf	Understory	Nontimber species	Late Succession		14	5	0	19
N1_20	78	Lightly logged	Tapura fischeri Engl.	Lower canopy	Nontimber species	Pioneer		2	7	0	9
N1_20	78	Lightly logged	Tetrapleura tetraptera (Schumach. & Thonn.) Taub.	Lower canopy	Nontimber species	Late Succession		1	1	0	2
N1_20	78	Lightly logged	Trichilia prieuriana A. Juss.	Lower canopy	Timber species	Late Succession	3	4	8	0	12
N1_20	78	Lightly logged	Trichilia rubescens Oliv.	Understory	Timber species	Late Succession	3	25	7	0	32
N1_20	78	Lightly logged	Trichilia sp	Understory	Nontimber species	Late Succession		1	0	0	1
N1_20	78	Lightly logged	Trilepisium madagascariense DC.	Lower canopy	Timber species	Late Succession	3	2	4	0	6
N1_20	78	Lightly logged	Vepris nobilis Del.	Understory	Nontimber species	Late Succession		20	7	0	27
N1_20	78	Lightly logged	Zanthoxylum gilletii (De Wild.) Waterm.	Upper canopy	Timber species	Late Succession	1	0	1	0	1
N5_26	27	Heavily logged	Cynometra alexandri C. H. Wright	Upper canopy	Timber species	Late Succession	2	28	12	2	42
N5_26	27	Heavily logged	Khaya anthotheca C.DC.	Upper canopy	Timber species	Late Succession	1	13	8	2	23
N5_26	27	Heavily logged	Albizia glaberrima (Schumach. & Thonn.) Benth.	Lower canopy	Timber species	Late Succession	2	0	1	1	2
N5_26	27	Heavily logged	Celtis gomphophylla Engl.	Upper canopy	Timber species	Late Succession	2	8	6	1	15
N5_26	27	Heavily logged	Gambeya albida (G.Don) Aubrév. & Pellegr.	Upper canopy	Timber species	Late Succession	2	5	7	1	13
N5_26	27	Heavily logged	Maesopsis eminii Engl.	Upper canopy	Timber species	Pioneer	2	2	2	1	5
N5_26	27	Heavily logged	Albizia spp	Lower canopy	Timber species	Late Succession	2	1	1	0	2
N5_26	27	Heavily logged	Albizia zygia (DC.) J.F.Macbr.	Upper canopy	Timber species	Late Succession	2	0	1	0	1
N5_26	27	Heavily logged	Alchornea laxifora (Benth.) Pax & K.Hoffm.	Understory	Nontimber species	Pioneer		7	1	0	8
N5_26	27	Heavily logged	Alstonia boonei De Wild.	Upper canopy	Timber species	Late Succession	2	0	2	0	2
N5_26	27	Heavily logged	Antiaris toxicaria (Pers.) Lesch.	Upper canopy	Timber species	Late Succession	2	3	1	0	4
N5_26	27	Heavily logged	Antidesma laciniatum Müll.Arg.	Understory	Nontimber species	Late Succession		1	2	0	3
N5_26	27	Heavily logged	Belonophora coffeoides Hook.f.	Understory	Nontimber species	Late Succession		4	0	0	4
N5_26	27	Heavily logged	Caloncoba crepiniana (schweinfurthii) Gilg	Understory	Nontimber species	Late Succession		3	4	0	7
N5_26	27	Heavily logged	Celtis mildbraedii Engl.	Upper canopy	Timber species	Late Succession	2	74	14	0	88
N5_26	27	Heavily logged	Celtis philppensis (wightii) Blanco	Upper canopy	Timber species	Late Succession	2	4	4	0	8
N5_26	27	Heavily logged	Celtis zenkeri Engl.	Upper canopy	Timber species	Late Succession	2	13	13	0	26
N5_26	27	Heavily logged	Chionanthus (Linociera) mildbraedii (Gilg & G.Schellenb.) Stearn	Understory	Nontimber species	Late Succession		3	0	0	3
N5_26	27	Heavily logged	Coffea spp.	Understory	Nontimber species	Late Succession		1	1	0	2
N5_26	27	Heavily logged	Cola gigantea A.Chev.	Upper canopy	Timber species	Late Succession	3	1	0	0	1
N5_26	27	Heavily logged	Cordia millenii Bak.	Upper canopy	Timber species	Late Succession	2	1	1	0	2
N5_26	27	Heavily logged	Croton megalocarpus Hutch.	Upper canopy	Timber species	Pioneer	3	0	3	0	3
N5_26	27	Heavily logged	Croton sylvaticus Hochst.	Lower canopy	Timber species	Pioneer	3	1	6	0	7
N5_26	27	Heavily logged	Desplatsia dewevrei (De Wild. & T. Durand) Burret	Understory	Nontimber species	Late Succession		11	1	0	12
N5_26	27	Heavily logged	Diospyros abyssinica (Hiern) F. White	Lower canopy	Timber species	Late Succession	3	1	0	0	1
N5_26	27	Heavily logged	Drypetes spp	Understory	Nontimber species	Late Succession		1	0	0	1
N5_26	27	Heavily logged	Drypetes ugandensis Hutch.	Understory	Nontimber species	Late Succession		1	0	0	1
N5_26	27	Heavily logged	Entandrophragama utile (Dawe & Sprague) Sprague	Upper canopy	Timber species	Late Succession	1	1	0	0	1
N5_26	27	Heavily logged	Erythropyleum suaveolens (Guill. & Perr.) Brenan	Upper canopy	Timber species	Late Succession	3	3	1	0	4
N5_26	27	Heavily logged	Fagaropsis angolensis (Engl.) Dale	Upper canopy	Timber species	Pioneer	3	1	0	0	1
N5_26	27	Heavily logged	Funtumia africana (Benth.) Stapf	Lower canopy	Timber species	Pioneer	2	9	12	0	21
N5_26	27	Heavily logged	Funtumia elastica (Preuss) Stapf	Lower canopy	Timber species	Pioneer	2	15	11	0	26
N5_26	27	Heavily logged	Gambeya perpulchra (Mildbr. ex Hutch. & Dalziel) Aubrév. & Pellegr.	Upper canopy	Timber species	Late Succession	2	4	6	0	10
N5_26	27	Heavily logged	Glenniea africana (Radlk.) Leenh.	Lower canopy	Nontimber species	Late Succession		1	0	0	1
N5_26	27	Heavily logged	Greenwayodendron suaveolens (Engl. & Diels) Verdc.	Lower canopy	Timber species	Late Succession	2	6	1	0	7
N5_26	27	Heavily logged	Lasiodiscus pervillei (mildbraedii) Baill.	Understory	Nontimber species	Late Succession		99	9	0	108
N5_26	27	Heavily logged	Leplaea cedrata (A.Chev.) E.J.M.Koenen & J.J.de Wilde	Upper canopy	Timber species	Late Succession	1	5	1	0	6
N5_26	27	Heavily logged	Leptonychia mildbraedii Engl.	Understory	Nontimber species	Late Succession		3	0	0	3
N5_26	27	Heavily logged	Lychnodiscus cerospermus Radlk.	Understory	Nontimber species	Late Succession		1	0	0	1
N5_26	27	Heavily logged	Maerua duchesnei (De Wild.) F. White	Understory	Nontimber species	Late Succession		1	0	0	1
N5_26	27	Heavily logged	Manilkara obovata (Sabine & G. Don) J.H. Hemsl. (Sabine & G.Don) J.H.Hemsl.	Upper canopy	Nontimber species	Late Succession		8	0	0	8
N5_26	27	Heavily logged	Margaritaria discoidea (Baill.) G.L. Webster (Baill.) G.L.Webster	Lower canopy	Timber species	Late Succession	3	1	3	0	4
N5_26	27	Heavily logged	Monodora angolensis Welw	Understory	Timber species	Late Succession	3	2	0	0	2
N5_26	27	Heavily logged	Morus mesozygia Stapf	Upper canopy	Timber species	Late Succession	2	4	2	0	6
N5_26	27	Heavily logged	Pancovia turbinata Radlk.	Understory	Nontimber species	Late Succession		2	0	0	2
N5_26	27	Heavily logged	Pouteria altissima (A. Chev.) Baehni	Upper canopy	Timber species	Late Succession	2	4	2	0	6
N5_26	27	Heavily logged	Rinorea beniensis (ardisiaeflora) Engl.	Understory	Nontimber species	Late Succession		276	9	0	285
N5_26	27	Heavily logged	Rinorea dentata (P.Beauv.) Kuntze	Understory	Nontimber species	Late Succession		78	0	0	78
N5_26	27	Heavily logged	Strombosia scheffleri Engl.	Lower canopy	Nontimber species	Late Succession		1	0	0	1
N5_26	27	Heavily logged	Tabernaemontana pachysiphon Stapf	Understory	Nontimber species	Late Succession		2	3	0	5
N5_26	27	Heavily logged	Tapura fischeri Engl.	Lower canopy	Nontimber species	Pioneer		10	3	0	13
N5_26	27	Heavily logged	Tetrapleura tetraptera (Schumach. & Thonn.) Taub.	Lower canopy	Nontimber species	Late Succession		0	1	0	1
N5_26	27	Heavily logged	Tetrorchidium didymostemon (Baill.) Pax & K.Hoffm.	Understory	Nontimber species	Pioneer		1	0	0	1
N5_26	27	Heavily logged	Trema orientalis (L.) Blume	Understory	Nontimber species	Pioneer		1	2	0	3
N5_26	27	Heavily logged	Trichilia dregeana Sond.	Upper canopy	Timber species	Late Succession	3	0	1	0	1
N5_26	27	Heavily logged	Trichilia prieuriana A. Juss.	Lower canopy	Timber species	Late Succession	3	7	1	0	8
N5_26	27	Heavily logged	Trichilia rubescens Oliv.	Understory	Timber species	Late Succession	3	16	5	0	21
N5_26	27	Heavily logged	Trilepisium madagascariense DC.	Lower canopy	Timber species	Late Succession	3	0	3	0	3
N5_26	27	Heavily logged	Turraea robusta Gürke	Understory	Nontimber species	Late Succession		1	0	0	1
N5_26	27	Heavily logged	Vepris nobilis Del.	Understory	Nontimber species	Late Succession		4	0	0	4
N5_26	27	Heavily logged	Vitex ferruginea Schumach. & Thonn.	Understory	Nontimber species	Pioneer		1	0	0	1
N5_26	27	Heavily logged	Zanthoxylum rubescens Planch. ex Hook.	Lower canopy	Timber species	Late Succession	3	0	1	0	1
N5_27	27	Heavily logged	Cynometra alexandri C. H. Wright	Upper canopy	Timber species	Late Succession	2	13	4	4	21
N5_27	27	Heavily logged	Alstonia boonei De Wild.	Upper canopy	Timber species	Late Succession	2	0	1	2	3
N5_27	27	Heavily logged	Albizia spp	Lower canopy	Timber species	Late Succession	2	2	3	1	6
N5_27	27	Heavily logged	Celtis mildbraedii Engl.	Upper canopy	Timber species	Late Succession	2	171	28	1	200
N5_27	27	Heavily logged	Celtis zenkeri Engl.	Upper canopy	Timber species	Late Succession	2	10	18	1	29
N5_27	27	Heavily logged	Gambeya albida (G.Don) Aubrév. & Pellegr.	Upper canopy	Timber species	Late Succession	2	9	7	1	17
N5_27	27	Heavily logged	Khaya anthotheca C.DC.	Upper canopy	Timber species	Late Succession	1	7	6	1	14
N5_27	27	Heavily logged	Maesopsis eminii Engl.	Upper canopy	Timber species	Pioneer	2	0	5	1	6
N5_27	27	Heavily logged	Albizia glaberrima (Schumach. & Thonn.) Benth.	Lower canopy	Timber species	Late Succession	2	0	3	0	3
N5_27	27	Heavily logged	Alchornea laxifora (Benth.) Pax & K.Hoffm.	Understory	Nontimber species	Pioneer		61	0	0	61
N5_27	27	Heavily logged	Antiaris toxicaria (Pers.) Lesch.	Upper canopy	Timber species	Late Succession	2	3	0	0	3
N5_27	27	Heavily logged	Belonophora coffeoides Hook.f.	Understory	Nontimber species	Late Succession		2	0	0	2
N5_27	27	Heavily logged	Blighia unijugata Baker	Understory	Nontimber species	Late Succession		1	0	0	1
N5_27	27	Heavily logged	Caloncoba crepiniana (schweinfurthii) Gilg	Understory	Nontimber species	Late Succession		1	1	0	2
N5_27	27	Heavily logged	Celtis gomphophylla Engl.	Upper canopy	Timber species	Late Succession	2	2	3	0	5
N5_27	27	Heavily logged	Celtis philppensis (wightii) Blanco	Upper canopy	Timber species	Late Succession	2	3	1	0	4
N5_27	27	Heavily logged	Chionanthus (Linociera) mildbraedii (Gilg & G.Schellenb.) Stearn	Understory	Nontimber species	Late Succession		1	0	0	1
N5_27	27	Heavily logged	Cnestis ugandensis Schellenb.	Understory	Nontimber species	Pioneer		1	0	0	1
N5_27	27	Heavily logged	Coffea spp.	Understory	Nontimber species	Late Succession		2	0	0	2
N5_27	27	Heavily logged	Cola gigantea A.Chev.	Upper canopy	Timber species	Late Succession	3	1	0	0	1
N5_27	27	Heavily logged	Croton sylvaticus Hochst.	Lower canopy	Timber species	Pioneer	3	0	1	0	1
N5_27	27	Heavily logged	Desplatsia dewevrei (De Wild. & T. Durand) Burret	Understory	Nontimber species	Late Succession		1	2	0	3
N5_27	27	Heavily logged	Entandrophragma cylindricum (Sprague) Sprague	Upper canopy	Timber species	Late Succession	1	0	1	0	1
N5_27	27	Heavily logged	Erythropyleum suaveolens (Guill. & Perr.) Brenan	Upper canopy	Timber species	Late Succession	3	1	0	0	1
N5_27	27	Heavily logged	Ficus mucuso Welw. Ex Ficalho	Upper canopy	Timber species	Late Succession	3	2	1	0	3
N5_27	27	Heavily logged	Funtumia africana (Benth.) Stapf	Lower canopy	Timber species	Pioneer	2	25	17	0	42
N5_27	27	Heavily logged	Funtumia elastica (Preuss) Stapf	Lower canopy	Timber species	Pioneer	2	3	6	0	9
N5_27	27	Heavily logged	Gambeya muerensis (Engl.) Liben	Upper canopy	Timber species	Late Succession	2	2	0	0	2
N5_27	27	Heavily logged	Gambeya perpulchra (Mildbr. ex Hutch. & Dalziel) Aubrév. & Pellegr.	Upper canopy	Timber species	Late Succession	2	1	1	0	2
N5_27	27	Heavily logged	Glenniea africana (Radlk.) Leenh.	Lower canopy	Nontimber species	Late Succession		2	1	0	3
N5_27	27	Heavily logged	Greenwayodendron suaveolens (Engl. & Diels) Verdc.	Lower canopy	Timber species	Late Succession	2	3	1	0	4
N5_27	27	Heavily logged	Grewia mollis Juss.	Understory	Nontimber species	Late Succession		1	0	0	1
N5_27	27	Heavily logged	Holoptelea grandis (Hutch.) Mildbr.	Upper canopy	Timber species	Late Succession	2	0	1	0	1
N5_27	27	Heavily logged	Lasiodiscus pervillei (mildbraedii) Baill.	Understory	Nontimber species	Late Succession		131	25	0	156
N5_27	27	Heavily logged	Leplaea cedrata (A.Chev.) E.J.M.Koenen & J.J.de Wilde	Upper canopy	Timber species	Late Succession	1	0	1	0	1
N5_27	27	Heavily logged	Lychnodiscus cerospermus Radlk.	Understory	Nontimber species	Late Succession		1	0	0	1
N5_27	27	Heavily logged	Manilkara obovata (Sabine & G. Don) J.H. Hemsl. (Sabine & G.Don) J.H.Hemsl.	Upper canopy	Nontimber species	Late Succession		3	0	0	3
N5_27	27	Heavily logged	Margaritaria discoidea (Baill.) G.L. Webster (Baill.) G.L.Webster	Lower canopy	Timber species	Late Succession	3	0	1	0	1
N5_27	27	Heavily logged	Monodora angolensis Welw	Understory	Timber species	Late Succession	3	0	1	0	1
N5_27	27	Heavily logged	Morus mesozygia Stapf	Upper canopy	Timber species	Late Succession	2	1	0	0	1
N5_27	27	Heavily logged	Myrianthus arboreus P.Beauv.	Understory	Nontimber species	Late Succession		1	1	0	2
N5_27	27	Heavily logged	Myrianthus holstii Engl.	Understory	Nontimber species	Late Succession		1	0	0	1
N5_27	27	Heavily logged	Pouteria altissima (A. Chev.) Baehni	Upper canopy	Timber species	Late Succession	2	6	4	0	10
N5_27	27	Heavily logged	Rinorea beniensis (ardisiaeflora) Engl.	Understory	Nontimber species	Late Succession		474	49	0	523
N5_27	27	Heavily logged	Rinorea dentata (P.Beauv.) Kuntze	Understory	Nontimber species	Late Succession		13	2	0	15
N5_27	27	Heavily logged	Tabernaemontana pachysiphon Stapf	Understory	Nontimber species	Late Succession		15	1	0	16
N5_27	27	Heavily logged	Tapura fischeri Engl.	Lower canopy	Nontimber species	Pioneer		7	3	0	10
N5_27	27	Heavily logged	Trichilia prieuriana A. Juss.	Lower canopy	Timber species	Late Succession	3	3	3	0	6
N5_27	27	Heavily logged	Trichilia rubescens Oliv.	Understory	Timber species	Late Succession	3	5	5	0	10
N5_27	27	Heavily logged	Trilepisium madagascariense DC.	Lower canopy	Timber species	Late Succession	3	0	1	0	1
N5_27	27	Heavily logged	Turraea robusta Gürke	Understory	Nontimber species	Late Succession		0	2	0	2
N5_28	27	Heavily logged	Cynometra alexandri C. H. Wright	Upper canopy	Timber species	Late Succession	2	19	6	2	27
[truncated: 1,050 more rows]
