# Supplementary material for: Forest structure, timber species regeneration, and timber volume dynamics along a logging gradient in a lowland tropical rainforest in Africa: Implications for biodiversity conservation and sustainable timber management
Source: PLoS One. 2025 Jun 5;20(6):e0323413. doi: 10.1371/journal.pone.0323413 (PMC12140287; doi:10.1371/journal.pone.0323413)
Supplement: S2 Table — (CSV) [file pone.0323413.s002.csv]

	id	Year_Last.logged	Logging_intensity	Growth_form	counts of stems_DBH<10cm	counts of basal area_DBH<10cm	counts of stems?10cm	counts of basal area of stems?10cm	Total counts	Total basal area (m2)	counts of stems_DBH<10cm/ha	counts of basal area of stems_DBH<10cm/ha	counts of stems?10cm/ha	counts of basala area of stems?10cm/ha
1	B1_1	29	Heavily logged	Lower canopy	60	0.13350501	52	3.34796183	112	3.48146684	120	0.26701002	104	6.69592366
2	B1_1	29	Heavily logged	Treelet	49	0.09795085	2	0.030885757	51	0.128836607	98	0.1959017	4	0.061771514
3	B1_1	29	Heavily logged	Understory	166	0.546431679	32	1.119609268	198	1.666040947	332	1.092863358	64	2.239218536
4	B1_1	29	Heavily logged	Upper canopy	153	0.281736219	84	8.432427323	237	8.714163542	306	0.563472438	168	16.86485465
5	B1_2	29	Heavily logged	Lower canopy	76	0.153073971	96	5.887559569	172	6.04063354	152	0.306147942	192	11.77511914
6	B1_2	29	Heavily logged	Treelet	29	0.048788109	5	0.063229211	34	0.11201732	58	0.097576218	10	0.126458422
7	B1_2	29	Heavily logged	Understory	245	0.482479891	40	1.401889771	285	1.884369662	490	0.964959782	80	2.803779542
8	B1_2	29	Heavily logged	Upper canopy	114	0.29403005	98	7.786118223	212	8.080148273	228	0.5880601	196	15.57223645
9	B1_3	29	Heavily logged	Lower canopy	45	0.127183346	102	4.433069373	147	4.560252719	90	0.254366692	204	8.866138746
10	B1_3	29	Heavily logged	Treelet	15	0.047319413	0	0.018866033	15	0.066185446	30	0.094638826	0	0.037732066
11	B1_3	29	Heavily logged	Understory	172	0.428912642	67	2.385402219	239	2.814314861	344	0.857825284	134	4.770804438
12	B1_3	29	Heavily logged	Upper canopy	77	0.267979197	131	11.27193381	208	11.53991301	154	0.535958394	262	22.54386763
13	B1_4	29	Heavily logged	Lower canopy	21	0.097434057	29	3.546058718	50	3.643492775	42	0.194868114	58	7.092117436
14	B1_4	29	Heavily logged	Treelet	50	0.090243746	1	0.012076272	51	0.102320018	100	0.180487492	2	0.024152544
15	B1_4	29	Heavily logged	Understory	126	0.334512581	47	1.420500545	173	1.755013126	252	0.669025162	94	2.84100109
16	B1_4	29	Heavily logged	Upper canopy	80	0.192894413	94	8.422749661	174	8.615644074	160	0.385788826	188	16.84549932
17	B1_5	29	Heavily logged	Lower canopy	59	0.170305598	97	5.553054063	156	5.723359661	118	0.340611196	194	11.10610813
18	B1_5	29	Heavily logged	Treelet	22	0.070827935	2	0.020955191	24	0.091783126	44	0.14165587	4	0.041910382
19	B1_5	29	Heavily logged	Understory	112	0.376056967	47	1.639797668	159	2.015854635	224	0.752113934	94	3.279595336
20	B1_5	29	Heavily logged	Upper canopy	70	0.210329453	96	10.97473311	166	11.18506257	140	0.420658906	192	21.94946623
21	B2_10	85	Lightly logged	Lower canopy	49	0.134909301	38	2.183198492	87	2.318107793	98	0.269818602	76	4.366396984
22	B2_10	85	Lightly logged	Treelet	8	0.019173124	0	0	8	0.019173124	16	0.038346248	0	0
23	B2_10	85	Lightly logged	Understory	169	0.3852524	34	0.778835503	203	1.164087903	338	0.7705048	68	1.557671006
24	B2_10	85	Lightly logged	Upper canopy	94	0.293075792	121	14.4852738	215	14.77834959	188	0.586151584	242	28.9705476
25	B2_6	85	Lightly logged	Lower canopy	51	0.134883384	62	3.658087032	113	3.792970416	102	0.269766768	124	7.316174064
26	B2_6	85	Lightly logged	Treelet	2	0.00367566	0	0	2	0.00367566	4	0.00735132	0	0
27	B2_6	85	Lightly logged	Understory	203	0.48972833	50	1.324681268	253	1.814409598	406	0.97945666	100	2.649362536
28	B2_6	85	Lightly logged	Upper canopy	116	0.325398036	144	11.68565609	260	12.01105412	232	0.650796072	288	23.37131217
29	B2_7	85	Lightly logged	Lower canopy	30	0.05578129	44	1.607850054	74	1.663631344	60	0.11156258	88	3.215700108
30	B2_7	85	Lightly logged	Treelet	1	0.000415475	1	0.008659007	2	0.009074482	2	0.00083095	2	0.017318014
31	B2_7	85	Lightly logged	Understory	409	0.94189188	108	2.453976057	517	3.395867937	818	1.88378376	216	4.907952114
32	B2_7	85	Lightly logged	Upper canopy	111	0.23308006	106	9.284451674	217	9.517531734	222	0.46616012	212	18.56890335
33	B2_8	85	Lightly logged	Lower canopy	87	0.158684854	64	4.103096395	151	4.261781249	174	0.317369708	128	8.20619279
34	B2_8	85	Lightly logged	Treelet	6	0.006762272	0	0	6	0.006762272	12	0.013524544	0	0
35	B2_8	85	Lightly logged	Understory	223	0.537670567	32	0.914585963	255	1.45225653	446	1.075341134	64	1.829171926
36	B2_8	85	Lightly logged	Upper canopy	167	0.434655474	136	12.54980695	303	12.98446243	334	0.869310948	272	25.0996139
37	B2_9	85	Lightly logged	Lower canopy	105	0.239404867	54	3.146084045	159	3.385488912	210	0.478809734	108	6.29216809
38	B2_9	85	Lightly logged	Treelet	13	0.017408336	0	0	13	0.017408336	26	0.034816672	0	0
39	B2_9	85	Lightly logged	Understory	246	0.335454266	41	0.98647968	287	1.321933946	492	0.670908532	82	1.97295936
40	B2_9	85	Lightly logged	Upper canopy	223	0.447204558	168	13.07735375	391	13.5245583	446	0.894409116	336	26.15470749
41	B4_11	13	Heavily logged	Lower canopy	40	0.141604814	88	3.999612417	128	4.141217231	80	0.283209628	176	7.999224834
42	B4_11	13	Heavily logged	Treelet	24	0.066550657	0	0	24	0.066550657	48	0.133101314	0	0
43	B4_11	13	Heavily logged	Understory	85	0.284411285	35	2.833272001	120	3.117683286	170	0.56882257	70	5.666544002
44	B4_11	13	Heavily logged	Upper canopy	34	0.140480122	78	6.337051199	112	6.477531321	68	0.280960244	156	12.6741024
45	B4_12	13	Heavily logged	Lower canopy	34	0.10353738	64	5.031038044	98	5.134575424	68	0.20707476	128	10.06207609
46	B4_12	13	Heavily logged	Treelet	18	0.031703355	1	0.203123428	19	0.234826783	36	0.06340671	2	0.406246856
47	B4_12	13	Heavily logged	Understory	96	0.404805652	30	1.039925198	126	1.44473085	192	0.809611304	60	2.079850396
48	B4_12	13	Heavily logged	Upper canopy	51	0.204448395	100	6.990001617	151	7.194450012	102	0.40889679	200	13.98000323
49	B4_13	13	Heavily logged	Lower canopy	54	0.165875955	78	5.231130624	132	5.397006579	108	0.33175191	156	10.46226125
50	B4_13	13	Heavily logged	Treelet	30	0.053751821	4	0.053140781	34	0.106892602	60	0.107503642	8	0.106281562
51	B4_13	13	Heavily logged	Understory	124	0.480067156	64	1.617647887	188	2.097715043	248	0.960134312	128	3.235295774
52	B4_13	13	Heavily logged	Upper canopy	71	0.260266593	116	9.389152219	187	9.649418812	142	0.520533186	232	18.77830444
53	B4_14	13	Heavily logged	Lower canopy	33	0.086607352	51	2.361165638	84	2.44777299	66	0.173214704	102	4.722331276
54	B4_14	13	Heavily logged	Treelet	33	0.153082613	10	0.146810427	43	0.29989304	66	0.306165226	20	0.293620854
55	B4_14	13	Heavily logged	Understory	99	0.282785512	33	1.369849476	132	1.652634988	198	0.565571024	66	2.739698952
56	B4_14	13	Heavily logged	Upper canopy	41	0.193763843	106	11.45121179	147	11.64497563	82	0.387527686	212	22.90242358
57	B4_15	13	Heavily logged	Lower canopy	53	0.206825792	58	3.378051193	111	3.584876985	106	0.413651584	116	6.756102386
58	B4_15	13	Heavily logged	Treelet	33	0.066378656	0	0.024052798	33	0.090431454	66	0.132757312	0	0.048105596
59	B4_15	13	Heavily logged	Understory	110	0.294253885	38	1.023187589	148	1.317441474	220	0.58850777	76	2.046375178
60	B4_15	13	Heavily logged	Upper canopy	54	0.17031659	87	11.02063018	141	11.19094677	108	0.34063318	174	22.04126036
61	N15_21	88	Unlogged	Lower canopy	60	0.152001121	44	4.207105013	104	4.359106134	120	0.304002242	88	8.414210026
62	N15_21	88	Unlogged	Treelet	4	0.002415883	0	0	4	0.002415883	8	0.004831766	0	0
63	N15_21	88	Unlogged	Understory	837	1.469990012	110	3.081602905	947	4.551592917	1674	2.939980024	220	6.16320581
64	N15_21	88	Unlogged	Upper canopy	264	0.593622285	105	18.92090121	369	19.5145235	528	1.18724457	210	37.84180243
65	N15_22	88	Unlogged	Lower canopy	63	0.17301993	65	3.476708902	128	3.649728832	126	0.34603986	130	6.953417804
66	N15_22	88	Unlogged	Treelet	6	0.002388394	0	0	6	0.002388394	12	0.004776788	0	0
67	N15_22	88	Unlogged	Understory	715	1.279872769	127	4.090742097	842	5.370614866	1430	2.559745538	254	8.181484194
68	N15_22	88	Unlogged	Upper canopy	269	0.636287434	158	17.6785461	427	18.31483354	538	1.272574868	316	35.35709221
69	N15_23	88	Unlogged	Lower canopy	46	0.131387578	35	3.924776603	81	4.056164181	92	0.262775156	70	7.849553206
70	N15_23	88	Unlogged	Treelet	3	0.002818792	0	0	3	0.002818792	6	0.005637584	0	0
71	N15_23	88	Unlogged	Understory	519	0.972870297	99	2.461346234	618	3.434216531	1038	1.945740594	198	4.922692468
72	N15_23	88	Unlogged	Upper canopy	228	0.569175215	129	23.78215595	357	24.35133117	456	1.13835043	258	47.56431191
73	N15_24	88	Unlogged	Lower canopy	138	0.350438081	79	4.083436325	217	4.433874406	276	0.700876162	158	8.16687265
74	N15_24	88	Unlogged	Treelet	5	0.012730508	1	0.020358289	6	0.033088797	10	0.025461016	2	0.040716578
75	N15_24	88	Unlogged	Understory	746	0.986591959	68	1.784231483	814	2.770823442	1492	1.973183918	136	3.568462966
76	N15_24	88	Unlogged	Upper canopy	330	0.617522706	150	15.03998749	480	15.65751019	660	1.235045412	300	30.07997497
77	N15_25	88	Unlogged	Lower canopy	67	0.177786503	34	2.463270449	101	2.641056952	134	0.355573006	68	4.926540898
78	N15_25	88	Unlogged	Treelet	3	0.001738085	0	0	3	0.001738085	6	0.00347617	0	0
79	N15_25	88	Unlogged	Understory	612	1.185413803	80	2.287741963	692	3.473155766	1224	2.370827606	160	4.575483926
80	N15_25	88	Unlogged	Upper canopy	274	0.730620734	97	13.79149842	371	14.52211915	548	1.461241468	194	27.58299684
81	N1_16	78	Lightly logged	Lower canopy	50	0.126214163	56	4.169010883	106	4.295225046	100	0.252428326	112	8.338021766
82	N1_16	78	Lightly logged	Treelet	1	0.002042819	0	0	1	0.002042819	2	0.004085638	0	0
83	N1_16	78	Lightly logged	Understory	490	0.769581156	45	1.488221449	535	2.257802605	980	1.539162312	90	2.976442898
84	N1_16	78	Lightly logged	Upper canopy	113	0.335521028	72	7.223408409	185	7.558929437	226	0.671042056	144	14.44681682
85	N1_17	78	Lightly logged	Lower canopy	64	0.141044037	29	2.877657168	93	3.018701205	128	0.282088074	58	5.755314336
86	N1_17	78	Lightly logged	Treelet	2	0.006273755	0	0	2	0.006273755	4	0.01254751	0	0
87	N1_17	78	Lightly logged	Understory	540	0.895470969	70	1.301475913	610	2.196946882	1080	1.790941938	140	2.602951826
88	N1_17	78	Lightly logged	Upper canopy	113	0.27053253	92	9.524029322	205	9.794561852	226	0.54106506	184	19.04805864
89	N1_18	78	Lightly logged	Lower canopy	130	0.215170637	76	5.73856181	206	5.953732447	260	0.430341274	152	11.47712362
90	N1_18	78	Lightly logged	Treelet	1	0.000530929	0	0	1	0.000530929	2	0.001061858	0	0
91	N1_18	78	Lightly logged	Understory	339	0.682515926	55	1.83786078	394	2.520376706	678	1.365031852	110	3.67572156
92	N1_18	78	Lightly logged	Upper canopy	177	0.287073784	68	8.190508404	245	8.477582188	354	0.574147568	136	16.38101681
93	N1_19	78	Lightly logged	Lower canopy	203	0.353763451	53	4.115511173	256	4.469274624	406	0.707526902	106	8.231022346
94	N1_19	78	Lightly logged	Treelet	9	0.005076024	0	0	9	0.005076024	18	0.010152048	0	0
95	N1_19	78	Lightly logged	Understory	363	0.572583049	39	1.095068741	402	1.66765179	726	1.145166098	78	2.190137482
96	N1_19	78	Lightly logged	Upper canopy	190	0.297104882	104	15.87068515	294	16.16779003	380	0.594209764	208	31.74137029
97	N1_20	78	Lightly logged	Lower canopy	109	0.256134619	88	4.711920045	197	4.968054664	218	0.512269238	176	9.42384009
98	N1_20	78	Lightly logged	Treelet	3	0.003446325	0	0	3	0.003446325	6	0.00689265	0	0
99	N1_20	78	Lightly logged	Understory	472	0.66423108	58	2.00275577	530	2.66698685	944	1.32846216	116	4.00551154
100	N1_20	78	Lightly logged	Upper canopy	182	0.281700876	131	20.49376025	313	20.77546112	364	0.563401752	262	40.98752049
101	N5_26	27	Heavily logged	Lower canopy	53	0.136773836	45	2.188775596	98	2.325549432	106	0.273547672	90	4.377551192
102	N5_26	27	Heavily logged	Understory	520	0.80318205	37	0.961065001	557	1.764247051	1040	1.6063641	74	1.922130002
103	N5_26	27	Heavily logged	Upper canopy	182	0.495244175	94	6.824318096	276	7.319562271	364	0.99048835	188	13.64863619
104	N5_27	27	Heavily logged	Lower canopy	45	0.159860592	41	1.986252999	86	2.146113591	90	0.319721184	82	3.972505998
105	N5_27	27	Heavily logged	Understory	712	1.193966761	89	1.894200488	801	3.088167249	1424	2.387933522	178	3.788400976
106	N5_27	27	Heavily logged	Upper canopy	235	0.606819313	93	13.23068455	328	13.83750386	470	1.213638626	186	26.46136909
107	N5_28	27	Heavily logged	Lower canopy	46	0.160281567	44	2.557739637	90	2.718021204	92	0.320563134	88	5.115479274
108	N5_28	27	Heavily logged	Understory	816	1.46504044	109	2.829795045	925	4.294835485	1632	2.93008088	218	5.65959009
109	N5_28	27	Heavily logged	Upper canopy	185	0.489496637	70	8.6248395	255	9.114336137	370	0.978993274	140	17.249679
110	N5_29	27	Heavily logged	Lower canopy	22	0.048610609	23	2.13646027	45	2.185070879	44	0.097221218	46	4.27292054
111	N5_29	27	Heavily logged	Understory	592	1.255642453	70	1.726370465	662	2.982012918	1184	2.511284906	140	3.45274093
112	N5_29	27	Heavily logged	Upper canopy	125	0.326159088	65	9.545112527	190	9.871271615	250	0.652318176	130	19.09022505
113	N5_30	27	Heavily logged	Lower canopy	51	0.161954462	68	3.080638441	119	3.242592903	102	0.323908924	136	6.161276882
114	N5_30	27	Heavily logged	Understory	513	0.922730524	59	1.366378809	572	2.289109333	1026	1.845461048	118	2.732757618
115	N5_30	27	Heavily logged	Upper canopy	369	0.922000108	139	10.57817885	508	11.50017896	738	1.844000216	278	21.1563577
116	W19_31	40	Heavily logged	Lower canopy	38	0.118826715	74	3.409749056	112	3.528575771	76	0.23765343	148	6.819498112
117	W19_31	40	Heavily logged	Understory	597	1.194760825	115	2.414736034	712	3.609496859	1194	2.38952165	230	4.829472068
118	W19_31	40	Heavily logged	Upper canopy	218	0.557108379	162	11.33894079	380	11.89604917	436	1.114216758	324	22.67788158
119	W19_32	40	Heavily logged	Lower canopy	38	0.094403995	40	1.377153677	78	1.471557672	76	0.18880799	80	2.754307354
120	W19_32	40	Heavily logged	Understory	305	0.7631574	75	1.520659937	380	2.283817337	610	1.5263148	150	3.041319874
121	W19_32	40	Heavily logged	Upper canopy	173	0.470036854	127	9.813048534	300	10.28308539	346	0.940073708	254	19.62609707
122	W19_33	40	Heavily logged	Lower canopy	49	0.165186373	63	3.116435294	112	3.281621667	98	0.330372746	126	6.232870588
123	W19_33	40	Heavily logged	Understory	374	0.736813606	58	1.303140957	432	2.039954563	748	1.473627212	116	2.606281914
124	W19_33	40	Heavily logged	Upper canopy	271	0.630019962	145	9.245609837	416	9.875629799	542	1.260039924	290	18.49121967
125	W19_34	40	Heavily logged	Lower canopy	32	0.120396727	64	3.491246613	96	3.61164334	64	0.240793454	128	6.982493226
126	W19_34	40	Heavily logged	Treelet	21	0.034774262	1	0.00801184	22	0.042786102	42	0.069548524	2	0.01602368
127	W19_34	40	Heavily logged	Understory	251	0.803492282	93	1.868409604	344	2.671901886	502	1.606984564	186	3.736819208
128	W19_34	40	Heavily logged	Upper canopy	121	0.364323914	137	12.60661791	258	12.97094182	242	0.728647828	274	25.21323581
129	W19_35	40	Heavily logged	Lower canopy	29	0.127828155	47	4.785675148	76	4.913503303	58	0.25565631	94	9.571350296
130	W19_35	40	Heavily logged	Treelet	10	0.035810983	2	0.022076738	12	0.057887721	20	0.071621966	4	0.044153476
131	W19_35	40	Heavily logged	Understory	240	0.800051451	92	1.507952206	332	2.308003657	480	1.600102902	184	3.015904412
132	W19_35	40	Heavily logged	Upper canopy	75	0.269792681	108	9.128579322	183	9.398372003	150	0.539585362	216	18.25715864
133	W20_36	60	Lightly logged	Lower canopy	45	0.103711741	68	2.795068693	113	2.898780434	90	0.207423482	136	5.590137386
134	W20_36	60	Lightly logged	Treelet	1	0.002123715	0	0	1	0.002123715	2	0.00424743	0	0
135	W20_36	60	Lightly logged	Understory	303	0.806673926	95	2.771352046	398	3.578025972	606	1.613347852	190	5.542704092
136	W20_36	60	Lightly logged	Upper canopy	159	0.330826712	122	17.15919493	281	17.49002165	318	0.661653424	244	34.31838987
137	W20_37	60	Lightly logged	Lower canopy	13	0.053786377	46	4.122820869	59	4.176607246	26	0.107572754	92	8.245641738
138	W20_37	60	Lightly logged	Treelet	3	0.012404568	1	0.027464565	4	0.039869133	6	0.024809136	2	0.05492913
139	W20_37	60	Lightly logged	Understory	343	0.9022034	142	3.611329962	485	4.513533362	686	1.8044068	284	7.222659924
140	W20_37	60	Lightly logged	Upper canopy	132	0.315549946	127	18.2509493	259	18.56649924	264	0.631099892	254	36.50189859
141	W20_38	60	Lightly logged	Lower canopy	35	0.044021532	55	3.739449499	90	3.783471031	70	0.088043064	110	7.478898998
142	W20_38	60	Lightly logged	Treelet	2	0.007340325	3	0.047831493	5	0.055171818	4	0.01468065	6	0.095662986
143	W20_38	60	Lightly logged	Understory	318	0.906117026	98	2.805575743	416	3.711692769	636	1.812234052	196	5.611151486
144	W20_38	60	Lightly logged	Upper canopy	87	0.249470522	114	16.71425783	201	16.96372835	174	0.498941044	228	33.42851566
145	W20_39	60	Lightly logged	Lower canopy	58	0.080890445	55	5.926941759	113	6.007832204	116	0.16178089	110	11.85388352
146	W20_39	60	Lightly logged	Treelet	2	0.008270236	0	0	2	0.008270236	4	0.016540472	0	0
147	W20_39	60	Lightly logged	Understory	447	1.150524093	99	3.050493319	546	4.201017412	894	2.301048186	198	6.100986638
148	W20_39	60	Lightly logged	Upper canopy	137	0.370731973	186	27.29761009	323	27.66834206	274	0.741463946	372	54.59522018
149	W20_40	60	Lightly logged	Lower canopy	25	0.084153772	50	4.827564328	75	4.9117181	50	0.168307544	100	9.655128656
150	W20_40	60	Lightly logged	Treelet	7	0.017962041	1	0.0130698	8	0.031031841	14	0.035924082	2	0.0261396
151	W20_40	60	Lightly logged	Understory	263	0.722136102	102	2.866615271	365	3.588751373	526	1.444272204	204	5.733230542
152	W20_40	60	Lightly logged	Upper canopy	125	0.320602403	153	18.67489666	278	18.99549906	250	0.641204806	306	37.34979332
153	W21_41	28	Heavily logged	Lower canopy	28	0.074100685	44	1.092190252	72	1.166290937	56	0.14820137	88	2.184380504
154	W21_41	28	Heavily logged	Treelet	3	0.000314159	0	NA	3	#VALUE!	6	0.000628318	0	#VALUE!
155	W21_41	28	Heavily logged	Understory	457	1.010670699	94	2.004756175	551	3.015426874	914	2.021341398	188	4.00951235
156	W21_41	28	Heavily logged	Upper canopy	192	0.473425046	138	11.50137119	330	11.97479624	384	0.946850092	276	23.00274238
157	W21_42	28	Heavily logged	Lower canopy	40	0.071474313	46	1.790388211	86	1.861862524	80	0.142948626	92	3.580776422
158	W21_42	28	Heavily logged	Treelet	3	0.002733969	0	NA	3	#VALUE!	6	0.005467938	0	#VALUE!
159	W21_42	28	Heavily logged	Understory	382	0.720473404	67	1.776039789	449	2.496513193	764	1.440946808	134	3.552079578
160	W21_42	28	Heavily logged	Upper canopy	127	0.367105789	88	8.183120171	215	8.55022596	254	0.734211578	176	16.36624034
161	W21_43	28	Heavily logged	Lower canopy	39	0.099480018	47	2.842910399	86	2.942390417	78	0.198960036	94	5.685820798
162	W21_43	28	Heavily logged	Understory	535	1.059079469	71	1.408764356	606	2.467843825	1070	2.118158938	142	2.817528712
163	W21_43	28	Heavily logged	Upper canopy	139	0.358453062	132	11.84587796	271	12.20433102	278	0.716906124	264	23.69175592
164	W21_44	28	Heavily logged	Lower canopy	53	0.170193283	53	2.230662415	106	2.400855698	106	0.340386566	106	4.46132483
165	W21_44	28	Heavily logged	Understory	296	0.775576888	78	1.763332059	374	2.538908947	592	1.551153776	156	3.526664118
166	W21_44	28	Heavily logged	Upper canopy	133	0.40381919	90	8.15509797	223	8.55891716	266	0.80763838	180	16.31019594
167	W21_45	28	Heavily logged	Lower canopy	50	0.097426989	43	2.396515594	93	2.493942583	100	0.194853978	86	4.793031188
168	W21_45	28	Heavily logged	Understory	360	0.798883557	95	1.867707457	455	2.666591014	720	1.597767114	190	3.735414914
169	W21_45	28	Heavily logged	Upper canopy	95	0.233830112	91	8.738286245	186	8.972116357	190	0.467660224	182	17.47657249
