# Supplementary material for: Forest structure, timber species regeneration, and timber volume dynamics along a logging gradient in a lowland tropical rainforest in Africa: Implications for biodiversity conservation and sustainable timber management
Source: PLoS One. 2025 Jun 5;20(6):e0323413. doi: 10.1371/journal.pone.0323413 (PMC12140287; doi:10.1371/journal.pone.0323413)
Supplement: S3 Table — (CSV) [file pone.0323413.s003.csv]

id	Year_Last logged	small trees (DBH<10 cm)	Medium trees (DBH?10 to <60 cm)	Large trees (DBH?60 cm)	All understory trees (DBH?2 cm)	All canopy trees (DBH?2 cm)	small trees (Density/ha)	Medium trees (Density/ha)	Large trees (Density/ha)	All understory trees (Density/ha)	All canopy trees (Density/ha)
B1_1	29	428	161	9	198	349	856	322	18	396	698
B1_2	29	464	231	8	285	384	928	462	16	570	768
B1_3	29	309	290	10	239	355	618	580	20	478	710
B1_4	29	277	164	7	173	224	554	328	14	346	448
B1_5	29	263	227	15	159	322	526	454	30	318	644
B2_6	85	372	252	4	253	373	744	504	8	506	746
B2_7	85	551	254	5	517	291	1102	508	10	1034	582
B2_8	85	483	226	6	255	454	966	452	12	510	908
B2_9	85	587	260	3	287	550	1174	520	6	574	1100
B2_10	85	320	186	7	203	302	640	372	14	406	604
B4_11	13	183	197	4	120	240	366	394	8	240	480
B4_12	13	199	189	6	126	249	398	378	12	252	498
B4_13	13	279	251	11	188	319	558	502	22	376	638
B4_14	13	206	189	11	132	231	412	378	22	264	462
B4_15	13	250	172	11	148	252	500	344	22	296	504
N1_16	78	654	162	11	535	291	1308	324	22	1070	582
N1_17	78	719	181	10	610	298	1438	362	20	1220	596
N1_18	78	647	190	9	394	451	1294	380	18	788	902
N1_19	78	765	176	20	402	550	1530	352	40	804	1100
N1_20	78	766	253	24	530	510	1532	506	48	1060	1020
N15_21	88	1165	239	20	947	473	2330	478	40	1894	946
N15_22	88	1053	332	18	842	555	2106	664	36	1684	1110
N15_23	88	796	240	23	618	438	1592	480	46	1236	876
N15_24	88	1219	281	17	814	697	2438	562	34	1628	1394
N15_25	88	956	197	14	692	472	1912	394	28	1384	944
N5_26	27	755	168	8	557	374	1510	336	16	1114	748
N5_27	27	992	211	12	801	414	1984	422	24	1602	828
N5_28	27	1047	216	7	925	345	2094	432	14	1850	690
N5_29	27	739	147	11	662	235	1478	294	22	1324	470
N5_30	27	933	260	6	572	627	1866	520	12	1144	1254
W19_31	40	853	342	9	712	492	1706	684	18	1424	984
W19_32	40	516	233	9	380	378	1032	466	18	760	756
W19_33	40	694	260	6	432	528	1388	520	12	864	1056
W19_34	40	425	287	8	344	354	850	574	16	688	708
W19_35	40	354	240	9	332	259	708	480	18	664	518
W20_36	60	508	273	12	398	394	1016	546	24	796	788
W20_37	60	491	294	22	485	318	982	588	44	970	636
W20_38	60	442	251	19	416	291	884	502	38	832	582
W20_39	60	644	315	25	546	436	1288	630	50	1092	872
W20_40	60	420	288	18	365	353	840	576	36	730	706
W21_41	28	680	269	7	551	402	1360	538	14	1102	804
W21_42	28	552	192	9	449	301	1104	384	18	898	602
W21_43	28	713	241	9	606	357	1426	482	18	1212	714
W21_44	28	482	214	7	374	329	964	428	14	748	658
W21_45	28	505	223	6	455	279	1010	446	12	910	558
