# Supplementary material for: Forest structure, timber species regeneration, and timber volume dynamics along a logging gradient in a lowland tropical rainforest in Africa: Implications for biodiversity conservation and sustainable timber management
Source: PLoS One. 2025 Jun 5;20(6):e0323413. doi: 10.1371/journal.pone.0323413 (PMC12140287; doi:10.1371/journal.pone.0323413)
Supplement: S4 Table — (CSV) [file pone.0323413.s004.csv]

Plot_ID	Density_Alltimberspecies_DBH<10 cm	Alltimberspecies_BA<10 cm	Density_Alltimberspecies_DBH?10 to <60cm	Alltimberspecies_BA?10 to <60cm	Density_Alltimberspecies_DBH?60cm	Alltimberspecies_BA?60cm	Density_Mahogany_DBH<10 cm	Mahogany_BA<10 cm	Density_Mahogany_DBH?10 to <60cm	Mahogany_BA?10 to <60cm	Density_Mahogany_DBH?60cm	Mahogany_BA?60cm	Density_Otherharvested_DBH<10 cm	Otherharvested_BA<10 cm	Density_Otherharvested_DBH?10 to <60cm	Otherharvested_BA?10 to <60cm	Density_Otherharvested_DBH?60cm	Otherharvested_BA?60cm
B1_1	420	0.76757526	234	15.51903047	16	7.215836388	12	0.027972714	8	0.115827282	2	0.567372724	76	0.08209917	20	2.463834368	6	3.130811204
B1_2	344	0.849333568	334	19.7678723	12	5.813278246	30	0.106168466	20	1.000530442	2	0.722069328	50	0.10243154	40	2.440387112	4	1.963325676
B1_3	240	0.795533844	382	21.53808131	20	8.006499194	24	0.095048804	56	3.088021182	2	0.734905866	10	0.036992222	36	2.011853816	6	2.24544674
B1_4	180	0.496817324	216	17.24451424	14	6.438749966	22	0.04969681	28	2.89931058	2	0.611629874	64	0.140939582	48	4.085100584	2	1.402759204
B1_5	252	0.766731758	310	19.36873329	30	12.12204335	14	0.030319488	24	1.96239105	4	1.26815307	12	0.055742802	30	2.800212262	6	3.716606212
B2_6	338	0.896790428	378	23.92917687	8	5.883276014	38	0.14028613	48	2.379063278	0	0.696047588	46	0.063764852	52	6.410489794	4	2.71508303
B2_7	306	0.578517522	280	16.37628244	10	5.295434262	32	0.089456776	46	2.422360672	2	0	34	0.076400324	32	4.420553284	6	3.992150362
B2_8	502	1.168497132	368	27.09215008	10	5.246334348	4	0.010596582	38	1.941072218	0	0.622069328	116	0.204187648	46	5.818119432	8	4.632742552
B2_9	636	1.313662158	430	29.48837744	6	2.703619366	30	0.129518334	38	2.53037796	0	0.722069328	70	0.139932704	90	8.369104654	4	1.970860778
B2_10	276	0.844728006	290	25.76203074	14	7.465974498	10	0.029438268	22	1.439947776	2	0.869491582	52	0.106862756	72	8.440676362	6	4.33583088
B4_11	124	0.51293839	270	16.39172491	6	3.276365782	16	0.05884198	18	0.450331218	0	0	2	0.008143002	10	0.26460042	0	1.462284482
B4_12	140	0.570903872	268	15.16734361	12	5.074428114	16	0.080628906	16	0.730392972	0	0	14	0.05504694	34	2.77416691	2	0.972901728
B4_13	208	0.788086702	340	18.30009946	20	8.648520808	12	0.052945214	36	2.476809134	4	1.255217572	12	0.051179644	16	0.82740527	4	1.998415664
B4_14	118	0.481359124	248	15.44793317	22	11.25783279	6	0.025374622	30	2.61006753	2	0	16	0.052946788	28	2.50080931	8	4.887483088
B4_15	190	0.675773286	224	15.15034605	22	13.35454095	14	0.042210402	26	1.181740494	0	0	28	0.103680326	52	4.497544228	6	6.421551334
N1_16	368	1.035059658	236	14.37499693	22	8.544146196	20	0.089280846	12	0.387945524	20	6.66649168	40	0.074849954	28	2.619616394	0	0.5711552
N1_17	424	0.982808736	222	14.30708046	20	10.54223984	42	0.117660402	32	1.065350866	8	3.714939598	26	0.044723678	24	4.139402968	8	5.090590022
N1_18	754	1.348032704	276	18.51633354	18	9.870883632	16	0.033739106	12	1.937809682	8	4.726530008	178	0.20051198	32	3.881489424	2	0.609671092
N1_19	858	1.420487196	270	17.82713466	40	21.66562201	16	0.03639061	28	2.904753388	36	20.50807804	220	0.289656168	42	1.913178042	0	0.200512
N1_20	634	1.205113924	388	25.66180774	48	24.59017527	38	0.083396648	42	5.52653433	30	12.79529395	184	0.206997788	34	2.667464378	8	5.990014676
N15_21	662	1.503500584	266	26.43323458	40	20.84120753	50	0.098055308	32	4.539236266	6	4.524194334	30	0.053970946	24	10.13986499	10	7.376000932
N15_22	648	1.599056754	406	26.92866962	34	14.95982275	16	0.020145446	22	1.490214786	2		72	0.11003262	50	6.32408036	14	8.035428528
N15_23	538	1.385373652	282	24.14525542	46	31.14538554	44	0.092134982	22	1.9494854	8	6.62424661	44	0.102945196	44	9.98615799	14	12.02123602
N15_24	918	1.852364698	416	25.20932766	34	12.68300252	58	0.09316699	30	2.070676942	10	5.678648438	188	0.249806668	52	5.325222818	16	6.011584832
N15_25	684	1.782016652	246	20.81540407	28	12.22574096	50	0.14991982	28	2.13855414	14	9.16802648	34	0.102678156	32	4.89480928	4	4.678570496
N5_26	466	1.27034119	264	12.77811102	16	5.377178432	28	0.07135336	16	1.05395632	4	1.409086366	74	0.187651884	38	2.237694872	6	2.186285888
N5_27	546	1.51679892	248	17.04594532	24	13.54485062	14	0.044074936	14	1.177959592	2	0.665704492	30	0.06693943	20	6.199596422	14	10.80563389
N5_28	444	1.24542367	214	12.36656901	14	10.11161896	6	0.00837862	4	0.198361564	0	0	46	0.069061576	20	3.96872666	10	8.703756246
N5_29	278	0.761808874	138	11.8233661	22	10.89305021	12	0.025143716	18	1.395228814	0	0	50	0.099787894	20	3.853835574	12	8.499940882
N5_30	832	2.171496834	390	20.03366496	12	7.037035936	36	0.12556935	8	0.125264618	0	0	260	0.563224246	78	8.391987992	10	6.188453208
W19_31	508	1.368302276	462	23.42638425	18	7.201309678	18	0.033054242	18	1.236812568	4	0.76968955	38	0.085477952	36	3.711370754	8	4.369114456
W19_32	446	1.247360482	334	15.48255035	18	7.122740082	34	0.072572296	22	0.619438296	4	1.50061345	82	0.191490914	72	4.269370548	6	2.739632984
W19_33	784	1.890915186	432	20.97319359	12	4.735918652	76	0.172346062	12	0.388325656	2	0.576852472	156	0.277631732	68	4.02219496	2	1.462763574
W19_34	316	0.984747108	404	23.2867233	16	8.89153693	8	0.024650486	44	3.556485654	0	0	8	0.027889464	34	5.684615994	8	5.080018572
W19_35	210	0.75981239	278	16.96103442	18	10.34428355	10	0.036734612	14	1.119756922	2	0.58257802	34	0.103502822	46	1.977387428	6	2.587426092
W20_36	436	0.971792764	350	29.712266	24	10.68909347	10	0.033294572	14	0.518437748	2	0.580666362	62	0.08126665	42	9.78164206	14	7.086305492
W20_37	302	0.778432608	300	24.41549972	42	19.58961535	18	0.071725644	18	0.853607704	2	0.621470904	22	0.063017156	50	4.104898886	24	13.29805987
W20_38	234	0.600271466	288	23.97219466	38	16.04778207	18	0.07254874	26	1.5263148	2	0.726335608	48	0.14701699	38	5.395118482	16	8.209788342
W20_39	434	1.002160942	448	35.91651199	50	31.61021519	12	0.014718348	22	1.008494372	6	4.680232394	66	0.161391332	74	6.548215528	24	17.05308616
W20_40	300	0.80498689	354	31.79708011	36	14.93312709	2	0.009313244	24	2.343450212	2	0.832496218	54	0.145229422	62	5.09446989	12	5.17822782
W21_41	454	1.16455757	352	16.27128104	14	9.766428908	10	0.013812	14	1.884889596	2	0.633383814	24	0.043322526	38	5.463570578	10	8.469384206
W21_42	322	0.898560716	252	13.38136698	18	6.796069702	18	0.039230604	22	2.934777558	4	1.405699734	18	0.03278563	24	1.870871824	4	1.51325678
W21_43	334	0.88716145	344	20.21723435	18	9.472261416	10	0.02756588	22	1.878560862	0	0	52	0.089431642	30	1.609526092	6	3.252015316
W21_44	376	1.127573196	264	13.12504779	14	7.491105648	22	0.053319064	4	0.108147664	2	0.888290856	32	0.086275914	34	1.68748936	6	4.283897256
W21_45	326	0.752610286	264	14.95804776	12	7.56388529	4	0.010467778	4	0.046660464	0	0	46	0.066796484	34	2.244758732	6	5.261525506
