# Supplementary material for: Forest structure, timber species regeneration, and timber volume dynamics along a logging gradient in a lowland tropical rainforest in Africa: Implications for biodiversity conservation and sustainable timber management
Source: PLoS One. 2025 Jun 5;20(6):e0323413. doi: 10.1371/journal.pone.0323413 (PMC12140287; doi:10.1371/journal.pone.0323413)
Supplement: S5 Table — (CSV) [file pone.0323413.s005.csv]

	id	Year_Last.logged	Logging_intensity	Succession_type	dbh_below10cm	dbh_between10and60cm	Dbhfrom60cm_andabove	Total_counts
1	B1_1	29	Heavily logged	Late Succession	306	133	8	447
2	B1_1	29	Heavily logged	Pioneer	153	27	1	181
3	B1_2	29	Heavily logged	Late Succession	275	194	7	476
4	B1_2	29	Heavily logged	Pioneer	159	37	1	197
5	B1_3	29	Heavily logged	Late Succession	233	233	10	476
6	B1_3	29	Heavily logged	Pioneer	76	57	0	133
7	B1_4	29	Heavily logged	Late Succession	219	142	7	368
8	B1_4	29	Heavily logged	Pioneer	59	22	0	81
9	B1_5	29	Heavily logged	Late Succession	214	189	14	417
10	B1_5	29	Heavily logged	Pioneer	49	38	1	88
11	B2_10	85	Lightly logged	Late Succession	256	170	7	433
12	B2_10	85	Lightly logged	Pioneer	64	16	0	80
13	B2_6	85	Lightly logged	Late Succession	275	216	4	495
14	B2_6	85	Lightly logged	Pioneer	97	36	0	133
15	B2_7	85	Lightly logged	Late Succession	494	217	4	715
16	B2_7	85	Lightly logged	Pioneer	57	37	1	95
17	B2_8	85	Lightly logged	Late Succession	389	178	5	572
18	B2_8	85	Lightly logged	Pioneer	95	48	1	144
19	B2_9	85	Lightly logged	Late Succession	480	217	2	699
20	B2_9	85	Lightly logged	Pioneer	107	43	1	151
21	B4_11	13	Heavily logged	Late Succession	129	137	3	269
22	B4_11	13	Heavily logged	Pioneer	54	60	1	115
23	B4_12	13	Heavily logged	Late Succession	149	145	5	299
24	B4_12	13	Heavily logged	Pioneer	50	44	1	95
25	B4_13	13	Heavily logged	Late Succession	210	183	11	404
26	B4_13	13	Heavily logged	Pioneer	69	68	0	137
27	B4_14	13	Heavily logged	Late Succession	132	160	11	303
28	B4_14	13	Heavily logged	Pioneer	74	29	0	103
29	B4_15	13	Heavily logged	Late Succession	158	124	11	293
30	B4_15	13	Heavily logged	Pioneer	92	48	0	140
31	N15_21	88	Unlogged	Late Succession	1094	219	17	1330
32	N15_21	88	Unlogged	Pioneer	71	20	3	94
33	N15_22	88	Unlogged	Late Succession	988	284	16	1288
34	N15_22	88	Unlogged	Pioneer	65	49	1	115
35	N15_23	88	Unlogged	Late Succession	765	221	28	1014
36	N15_23	88	Unlogged	Pioneer	31	16	1	48
37	N15_24	88	Unlogged	Late Succession	1037	220	10	1267
38	N15_24	88	Unlogged	Pioneer	180	63	2	245
39	N15_25	88	Unlogged	Late Succession	918	169	8	1095
40	N15_25	88	Unlogged	Pioneer	38	25	1	64
41	N1_16	78	Lightly logged	Late Succession	580	116	11	707
42	N1_16	78	Lightly logged	Pioneer	74	46	0	120
43	N1_17	78	Lightly logged	Late Succession	604	155	10	769
44	N1_17	78	Lightly logged	Pioneer	115	26	0	141
45	N1_18	78	Lightly logged	Late Succession	500	135	9	644
46	N1_18	78	Lightly logged	Pioneer	147	53	0	200
47	N1_19	78	Lightly logged	Late Succession	517	132	19	668
48	N1_19	78	Lightly logged	Pioneer	248	44	1	293
49	N1_20	78	Lightly logged	Late Succession	578	195	24	797
50	N1_20	78	Lightly logged	Pioneer	188	58	0	246
51	N5_26	27	Heavily logged	Late Succession	707	128	7	842
52	N5_26	27	Heavily logged	Pioneer	48	40	1	89
53	N5_27	27	Heavily logged	Late Succession	895	179	11	1085
54	N5_27	27	Heavily logged	Pioneer	97	32	1	130
55	N5_28	27	Heavily logged	Late Succession	971	180	6	1157
56	N5_28	27	Heavily logged	Pioneer	76	36	1	113
57	N5_29	27	Heavily logged	Late Succession	640	118	11	769
58	N5_29	27	Heavily logged	Pioneer	99	29	0	128
59	N5_30	27	Heavily logged	Late Succession	868	199	4	1071
60	N5_30	27	Heavily logged	Pioneer	65	61	2	128
61	W19_31	40	Heavily logged	Late Succession	825	281	8	1114
62	W19_31	40	Heavily logged	Pioneer	28	61	1	90
63	W19_32	40	Heavily logged	Late Succession	483	201	7	691
64	W19_32	40	Heavily logged	Pioneer	33	32	2	67
65	W19_33	40	Heavily logged	Late Succession	633	206	6	845
66	W19_33	40	Heavily logged	Pioneer	61	54	0	115
67	W19_34	40	Heavily logged	Late Succession	404	245	7	656
68	W19_34	40	Heavily logged	Pioneer	21	42	1	64
69	W19_35	40	Heavily logged	Late Succession	310	205	9	524
70	W19_35	40	Heavily logged	Pioneer	44	35	0	79
71	W20_36	60	Lightly logged	Late Succession	478	235	10	723
72	W20_36	60	Lightly logged	Pioneer	30	38	2	70
73	W20_37	60	Lightly logged	Late Succession	477	260	20	757
74	W20_37	60	Lightly logged	Pioneer	14	34	2	50
75	W20_38	60	Lightly logged	Late Succession	402	200	18	620
76	W20_38	60	Lightly logged	Pioneer	40	51	1	92
77	W20_39	60	Lightly logged	Late Succession	586	259	32	877
78	W20_39	60	Lightly logged	Pioneer	55	46	6	107
79	W20_40	60	Lightly logged	Late Succession	369	241	17	627
80	W20_40	60	Lightly logged	Pioneer	51	47	1	99
81	W21_41	28	Heavily logged	Late Succession	653	232	5	890
82	W21_41	28	Heavily logged	Pioneer	27	37	2	66
83	W21_42	28	Heavily logged	Late Succession	490	149	9	648
84	W21_42	28	Heavily logged	Pioneer	62	43	0	105
85	W21_43	28	Heavily logged	Late Succession	657	201	7	865
86	W21_43	28	Heavily logged	Pioneer	66	40	2	108
87	W21_44	28	Heavily logged	Late Succession	430	169	6	605
88	W21_44	28	Heavily logged	Pioneer	52	45	1	98
89	W21_45	28	Heavily logged	Late Succession	460	200	5	665
90	W21_45	28	Heavily logged	Pioneer	45	23	1	69
