# Supplementary material for: Forest structure, timber species regeneration, and timber volume dynamics along a logging gradient in a lowland tropical rainforest in Africa: Implications for biodiversity conservation and sustainable timber management
Source: PLoS One. 2025 Jun 5;20(6):e0323413. doi: 10.1371/journal.pone.0323413 (PMC12140287; doi:10.1371/journal.pone.0323413)
Supplement: S6 Table — (CSV) [file pone.0323413.s006.csv]

id	Year_Last logged	Mean DBH ?10 cm	Mean tree height (m)	Mean canopy height (m)	Canopy cover (%)	Undergrowth cover (%)
B1_1	29	25.46	11.4	18.6	73.2	72.9
B1_2	29	23.96	11.3	18.5	80.5	63.8
B1_3	29	23.41	11.5	19	79.3	66.9
B1_4	29	26.68	12.2	17.7	76.1	68.5
B1_5	29	25.77	12	19.6	81.6	66.1
B2_6	85	22.35	11.1	16.9	79.7	66.4
B2_7	85	21.04	10.6	17.7	74.7	68.9
B2_8	85	23.74	11.5	18.6	81.7	64.1
B2_9	85	23.71	11.4	17.4	88	60.7
B2_10	85	26.2	12.7	19.9	82.7	67.1
B4_11	13	24.26	10.9	15.2	72.1	76.6
B4_12	13	24.07	11.4	16.5	72.6	78.7
B4_13	13	23.33	11.1	17.4	75.9	72.8
B4_14	13	25.58	11.6	18.4	81.1	70.1
B4_15	13	26.32	11.8	18.6	67.9	76.9
N15_21	88	27.57	13.5	27.4	89.3	49.3
N15_22	88	25.31	12.7	21.5	89.4	45.9
N15_23	88	29.43	13.9	28	90.8	46.9
N15_24	88	24.67	12.7	20.5	84.8	54.2
N15_25	88	26.72	13.7	23.4	93.3	41.8
N1_16	78	24.83	12.1	18.1	84.7	55.8
N1_17	78	22.04	11.3	19.1	84.4	60.7
N1_18	78	23.96	11.8	19.6	79.6	68.2
N1_19	78	24.23	12.1	22.7	87.5	54.9
N1_20	78	27.32	12.8	23.4	86.8	56.8
N5_26	27	23.05	11.1	15.7	70.2	77.5
N5_27	27	24.49	11.3	20.9	73.8	76.1
N5_28	27	21.96	10.2	17.6	71.6	73.4
N5_29	27	25.41	11.1	18.2	69.7	75.6
N5_30	27	21.84	10.6	18.5	76.8	70.3
W19_31	40	20.4	9.7	17	74.4	72.3
W19_32	40	21.81	10.5	16.2	80.5	62.9
W19_33	40	20.94	10.6	16.4	76.5	68.3
W19_34	40	22.71	10.7	18.8	80.9	62.7
W19_35	40	21.89	10.4	17.4	82	67.5
W20_36	60	23.89	11.6	20.8	83.2	59.5
W20_37	60	23.04	11	20.4	85.9	48
W20_38	60	23.83	11.2	19.7	89	51.9
W20_39	60	25.62	11.8	24	89	51.9
W20_40	60	25.99	11.5	18.8	83.5	61.9
W21_41	28	19.85	9.9	19.5	76.8	70.1
W21_42	28	21.99	10.3	17.4	68.4	79.1
W21_43	28	23.15	10.4	16.6	72.1	65.1
W21_44	28	21.12	9.6	15.3	73.8	71.5
W21_45	28	21.6	10	15.8	72.3	69.6
