# Supplementary material for: Forest structure, timber species regeneration, and timber volume dynamics along a logging gradient in a lowland tropical rainforest in Africa: Implications for biodiversity conservation and sustainable timber management
Source: PLoS One. 2025 Jun 5;20(6):e0323413. doi: 10.1371/journal.pone.0323413 (PMC12140287; doi:10.1371/journal.pone.0323413)
Supplement: S7 Table — (CSV) [file pone.0323413.s007.csv]

	id	Year_Last logged	Logging_intensity	Species_name	Timber_non.timber	Timber_Class	Numbers of trees for DBH<10 cm	Numbers of trees for DBH?10 to <60 cm	Numbers of trees for DBH?60 cm	T otal tree count
7	B1_1	29	Heavily logged	Alstonia boonei De Wild.	Timber species	2	0	1	1	2
28	B1_1	29	Heavily logged	Cynometra alexandri C. H. Wright	Timber species	2	4	5	1	10
54	B1_1	29	Heavily logged	Khaya anthotheca C.DC.	Timber species	1	6	4	1	11
70	B1_1	29	Heavily logged	Maesopsis eminii Engl.	Timber species	2	1	0	1	2
63	B1_1	29	Heavily logged	Lovoa trichilioides Harms	Timber species	1	3	0	0	3
76	B1_1	29	Heavily logged	Mildbraediodendron excelsum Harms	Timber species	2	1	0	0	1
77	B1_1	29	Heavily logged	Milicia excelsa (Welw.) C.C. Berg	Timber species	1	2	1	0	3
79	B1_1	29	Heavily logged	Morus mesozygia Stapf	Timber species	2	4	1	0	5
90	B1_1	29	Heavily logged	Ricinodendron heudelotii (Baill.) Heckel	Timber species	3	0	2	0	2
118	B1_2	29	Heavily logged	Alstonia boonei De Wild.	Timber species	2	0	2	1	3
172	B1_2	29	Heavily logged	Khaya anthotheca C.DC.	Timber species	1	15	10	1	26
185	B1_2	29	Heavily logged	Maesopsis eminii Engl.	Timber species	2	0	1	1	2
146	B1_2	29	Heavily logged	Cynometra alexandri C. H. Wright	Timber species	2	23	11	0	34
180	B1_2	29	Heavily logged	Lovoa trichilioides Harms	Timber species	1	0	1	0	1
190	B1_2	29	Heavily logged	Milicia excelsa (Welw.) C.C. Berg	Timber species	1	1	3	0	4
193	B1_2	29	Heavily logged	Morus mesozygia Stapf	Timber species	2	1	2	0	3
259	B1_3	29	Heavily logged	Cynometra alexandri C. H. Wright	Timber species	2	2	5	1	8
285	B1_3	29	Heavily logged	Khaya anthotheca C.DC.	Timber species	1	12	27	1	40
306	B1_3	29	Heavily logged	Milicia excelsa (Welw.) C.C. Berg	Timber species	1	2	2	1	5
309	B1_3	29	Heavily logged	Morus mesozygia Stapf	Timber species	2	0	6	1	7
230	B1_3	29	Heavily logged	Alstonia boonei De Wild.	Timber species	2	0	2	0	2
268	B1_3	29	Heavily logged	Entandrophragama utile (Dawe & Sprague) Sprague	Timber species	1	0	1	0	1
299	B1_3	29	Heavily logged	Maesopsis eminii Engl.	Timber species	2	1	3	0	4
400	B1_4	29	Heavily logged	Khaya anthotheca C.DC.	Timber species	1	11	14	1	26
431	B1_4	29	Heavily logged	Ricinodendron heudelotii (Baill.) Heckel	Timber species	3	0	1	1	2
352	B1_4	29	Heavily logged	Alstonia boonei De Wild.	Timber species	2	1	1	0	2
377	B1_4	29	Heavily logged	Cynometra alexandri C. H. Wright	Timber species	2	28	18	0	46
414	B1_4	29	Heavily logged	Morus mesozygia Stapf	Timber species	2	0	4	0	4
415	B1_4	29	Heavily logged	Morus mesozygia Stapf	Timber species	2	3	0	0	3
508	B1_5	29	Heavily logged	Khaya anthotheca C.DC.	Timber species	1	17	10	2	29
481	B1_5	29	Heavily logged	Cynometra alexandri C. H. Wright	Timber species	2	2	3	1	6
530	B1_5	29	Heavily logged	Maesopsis eminii Engl.	Timber species	2	0	2	1	3
545	B1_5	29	Heavily logged	Morus mesozygia Stapf	Timber species	2	0	3	1	4
489	B1_5	29	Heavily logged	Entandrophragama utile (Dawe & Sprague) Sprague	Timber species	1	0	2	0	2
524	B1_5	29	Heavily logged	Lovoa trichilioides Harms	Timber species	1	3	1	0	4
539	B1_5	29	Heavily logged	Milicia excelsa (Welw.) C.C. Berg	Timber species	1	1	6	0	7
548	B1_5	29	Heavily logged	Olea capensis L. subsp. welwitschii (Knobl.) Friis & Green ((Knobl.) Gilg & G.Schellenb.	Timber species	1	0	1	0	1
615	B2_10	85	Lightly logged	Cynometra alexandri C. H. Wright	Timber species	2	19	20	2	41
624	B2_10	85	Lightly logged	Erythropyleum suaveolens (Guill. & Perr.) Brenan	Timber species	3	0	2	1	3
638	B2_10	85	Lightly logged	Khaya anthotheca C.DC.	Timber species	1	5	10	1	16
623	B2_10	85	Lightly logged	Entandrophragma cylindricum (Sprague) Sprague	Timber species	1	0	1	0	1
646	B2_10	85	Lightly logged	Lovoa trichilioides Harms	Timber species	1	3	3	0	6
653	B2_10	85	Lightly logged	Maesopsis eminii Engl.	Timber species	2	0	1	0	1
656	B2_10	85	Lightly logged	Milicia excelsa (Welw.) C.C. Berg	Timber species	1	3	8	0	11
662	B2_10	85	Lightly logged	Morus mesozygia Stapf	Timber species	2	1	2	0	3
695	B2_6	85	Lightly logged	Alstonia boonei De Wild.	Timber species	2	1	4	1	6
717	B2_6	85	Lightly logged	Cynometra alexandri C. H. Wright	Timber species	2	21	10	1	32
725	B2_6	85	Lightly logged	Erythropyleum suaveolens (Guill. & Perr.) Brenan	Timber species	3	1	3	0	4
744	B2_6	85	Lightly logged	Khaya anthotheca C.DC.	Timber species	1	19	24	0	43
753	B2_6	85	Lightly logged	Lovoa trichilioides Harms	Timber species	1	0	2	0	2
758	B2_6	85	Lightly logged	Maesopsis eminii Engl.	Timber species	2	0	1	0	1
762	B2_6	85	Lightly logged	Milicia excelsa (Welw.) C.C. Berg	Timber species	1	0	2	0	2
763	B2_6	85	Lightly logged	Morus mesozygia Stapf	Timber species	2	0	4	0	4
810	B2_7	85	Lightly logged	Cynometra alexandri C. H. Wright	Timber species	2	14	11	2	27
837	B2_7	85	Lightly logged	Khaya anthotheca C.DC.	Timber species	1	16	22	1	39
849	B2_7	85	Lightly logged	Maesopsis eminii Engl.	Timber species	2	1	1	1	3
820	B2_7	85	Lightly logged	Entandrophragama utile (Dawe & Sprague) Sprague	Timber species	1	0	1	0	1
854	B2_7	85	Lightly logged	Mildbraediodendron excelsum Harms	Timber species	2	1	2	0	3
856	B2_7	85	Lightly logged	Morus mesozygia Stapf	Timber species	2	1	2	0	3
959	B2_8	85	Lightly logged	Mildbraediodendron excelsum Harms	Timber species	2	0	1	2	3
919	B2_8	85	Lightly logged	Cynometra alexandri C. H. Wright	Timber species	2	53	12	1	66
955	B2_8	85	Lightly logged	Maesopsis eminii Engl.	Timber species	2	0	3	1	4
889	B2_8	85	Lightly logged	Alstonia boonei De Wild.	Timber species	2	3	1	0	4
945	B2_8	85	Lightly logged	Khaya anthotheca C.DC.	Timber species	1	2	19	0	21
960	B2_8	85	Lightly logged	Milicia excelsa (Welw.) C.C. Berg	Timber species	1	2	5	0	7
963	B2_8	85	Lightly logged	Morus mesozygia Stapf	Timber species	2	0	1	0	1
1020	B2_9	85	Lightly logged	Cynometra alexandri C. H. Wright	Timber species	2	27	23	1	51
1059	B2_9	85	Lightly logged	Maesopsis eminii Engl.	Timber species	2	2	8	1	11
1027	B2_9	85	Lightly logged	Entandrophragama utile (Dawe & Sprague) Sprague	Timber species	1	0	1	0	1
1028	B2_9	85	Lightly logged	Erythropyleum suaveolens (Guill. & Perr.) Brenan	Timber species	3	2	0	0	2
1043	B2_9	85	Lightly logged	Khaya anthotheca C.DC.	Timber species	1	15	18	0	33
1054	B2_9	85	Lightly logged	Lovoa trichilioides Harms	Timber species	1	0	3	0	3
1064	B2_9	85	Lightly logged	Mildbraediodendron excelsum Harms	Timber species	2	2	4	0	6
1066	B2_9	85	Lightly logged	Milicia excelsa (Welw.) C.C. Berg	Timber species	1	2	3	0	5
1070	B2_9	85	Lightly logged	Morus mesozygia Stapf	Timber species	2	0	4	0	4
1072	B2_9	85	Lightly logged	Olea capensis L. subsp. welwitschii (Knobl.) Friis & Green ((Knobl.) Gilg & G.Schellenb.	Timber species	1	0	1	0	1
1112	B4_11	13	Heavily logged	Alstonia boonei De Wild.	Timber species	2	0	1	0	1
1135	B4_11	13	Heavily logged	Entandrophragama utile (Dawe & Sprague) Sprague	Timber species	1	1	1	0	2
1150	B4_11	13	Heavily logged	Khaya anthotheca C.DC.	Timber species	1	6	8	0	14
1161	B4_11	13	Heavily logged	Maesopsis eminii Engl.	Timber species	2	0	3	0	3
1165	B4_11	13	Heavily logged	Mildbraediodendron excelsum Harms	Timber species	2	1	0	0	1
1169	B4_11	13	Heavily logged	Morus mesozygia Stapf	Timber species	2	0	1	0	1
1262	B4_12	13	Heavily logged	Maesopsis eminii Engl.	Timber species	2	0	2	1	3
1227	B4_12	13	Heavily logged	Cynometra alexandri C. H. Wright	Timber species	2	3	7	0	10
1237	B4_12	13	Heavily logged	Entandrophragama utile (Dawe & Sprague) Sprague	Timber species	1	1	0	0	1
1238	B4_12	13	Heavily logged	Entandrophragma angolense (Welw.) C.DC.	Timber species	1	0	1	0	1
1254	B4_12	13	Heavily logged	Khaya anthotheca C.DC.	Timber species	1	7	7	0	14
1257	B4_12	13	Heavily logged	Lovoa trichilioides Harms	Timber species	1	0	1	0	1
1263	B4_12	13	Heavily logged	Maesopsis eminii Engl.	Timber species	2	1	0	0	1
1270	B4_12	13	Heavily logged	Morus mesozygia Stapf	Timber species	2	3	7	0	10
1359	B4_13	13	Heavily logged	Khaya anthotheca C.DC.	Timber species	1	5	14	2	21
1342	B4_13	13	Heavily logged	Erythropyleum suaveolens (Guill. & Perr.) Brenan	Timber species	3	0	0	1	1
1397	B4_13	13	Heavily logged	Ricinodendron heudelotii (Baill.) Heckel	Timber species	3	0	0	1	1
1328	B4_13	13	Heavily logged	Cynometra alexandri C. H. Wright	Timber species	2	1	1	0	2
1339	B4_13	13	Heavily logged	Entandrophragama utile (Dawe & Sprague) Sprague	Timber species	1	0	3	0	3
1340	B4_13	13	Heavily logged	Entandrophragma angolense (Welw.) C.DC.	Timber species	1	1	1	0	2
1372	B4_13	13	Heavily logged	Maesopsis eminii Engl.	Timber species	2	0	3	0	3
1379	B4_13	13	Heavily logged	Milicia excelsa (Welw.) C.C. Berg	Timber species	1	2	2	0	4
1383	B4_13	13	Heavily logged	Morus mesozygia Stapf	Timber species	2	3	2	0	5
1386	B4_13	13	Heavily logged	Olea capensis L. subsp. welwitschii (Knobl.) Friis & Green ((Knobl.) Gilg & G.Schellenb.	Timber species	1	0	1	0	1
1443	B4_14	13	Heavily logged	Cynometra alexandri C. H. Wright	Timber species	2	6	7	2	15
1456	B4_14	13	Heavily logged	Erythropyleum suaveolens (Guill. & Perr.) Brenan	Timber species	3	0	0	1	1
1476	B4_14	13	Heavily logged	Khaya anthotheca C.DC.	Timber species	1	3	10	1	14
1503	B4_14	13	Heavily logged	Ricinodendron heudelotii (Baill.) Heckel	Timber species	3	0	0	1	1
1421	B4_14	13	Heavily logged	Alstonia boonei De Wild.	Timber species	2	0	2	0	2
1455	B4_14	13	Heavily logged	Entandrophragama utile (Dawe & Sprague) Sprague	Timber species	1	0	2	0	2
1488	B4_14	13	Heavily logged	Milicia excelsa (Welw.) C.C. Berg	Timber species	1	1	0	0	1
1491	B4_14	13	Heavily logged	Morus mesozygia Stapf	Timber species	2	0	5	0	5
1492	B4_14	13	Heavily logged	Morus mesozygia Stapf	Timber species	2	1	0	0	1
1553	B4_15	13	Heavily logged	Cynometra alexandri C. H. Wright	Timber species	2	9	17	2	28
1559	B4_15	13	Heavily logged	Erythropyleum suaveolens (Guill. & Perr.) Brenan	Timber species	3	0	1	1	2
1527	B4_15	13	Heavily logged	Alstonia boonei De Wild.	Timber species	2	0	1	0	1
1558	B4_15	13	Heavily logged	Entandrophragama utile (Dawe & Sprague) Sprague	Timber species	1	0	1	0	1
1581	B4_15	13	Heavily logged	Khaya anthotheca C.DC.	Timber species	1	7	12	0	19
1586	B4_15	13	Heavily logged	Maesopsis eminii Engl.	Timber species	2	2	4	0	6
1592	B4_15	13	Heavily logged	Morus mesozygia Stapf	Timber species	2	3	3	0	6
1694	N15_21	88	Unlogged	Khaya anthotheca C.DC.	Timber species	1	25	16	3	44
1656	N15_21	88	Unlogged	Cynometra alexandri C. H. Wright	Timber species	2	13	6	2	21
1626	N15_21	88	Unlogged	Alstonia boonei De Wild.	Timber species	2	1	3	1	5
1708	N15_21	88	Unlogged	Maesopsis eminii Engl.	Timber species	2	1	1	1	3
1728	N15_21	88	Unlogged	Ricinodendron heudelotii (Baill.) Heckel	Timber species	3	0	0	1	1
1673	N15_21	88	Unlogged	Erythropyleum suaveolens (Guill. & Perr.) Brenan	Timber species	3	0	2	0	2
1793	N15_22	88	Unlogged	Cynometra alexandri C. H. Wright	Timber species	2	31	14	3	48
1757	N15_22	88	Unlogged	Alstonia boonei De Wild.	Timber species	2	0	3	2	5
1838	N15_22	88	Unlogged	Maesopsis eminii Engl.	Timber species	2	0	2	1	3
1844	N15_22	88	Unlogged	Mildbraediodendron excelsum Harms	Timber species	2	0	2	1	3
1758	N15_22	88	Unlogged	Alstonia boonei De Wild.	Timber species	2	1	0	0	1
1804	N15_22	88	Unlogged	Erythropyleum suaveolens (Guill. & Perr.) Brenan	Timber species	3	0	1	0	1
1825	N15_22	88	Unlogged	Khaya anthotheca C.DC.	Timber species	1	8	12	0	20
1846	N15_22	88	Unlogged	Morus mesozygia Stapf	Timber species	2	4	2	0	6
1857	N15_22	88	Unlogged	Ricinodendron heudelotii (Baill.) Heckel	Timber species	3	0	1	0	1
1928	N15_23	88	Unlogged	Cynometra alexandri C. H. Wright	Timber species	2	20	15	5	40
1962	N15_23	88	Unlogged	Khaya anthotheca C.DC.	Timber species	1	22	8	2	32
1893	N15_23	88	Unlogged	Alstonia boonei De Wild.	Timber species	2	0	0	1	1
1971	N15_23	88	Unlogged	Maesopsis eminii Engl.	Timber species	2	1	1	1	3
1982	N15_23	88	Unlogged	Mildbraediodendron excelsum Harms	Timber species	2	0	2	1	3
1994	N15_23	88	Unlogged	Ricinodendron heudelotii (Baill.) Heckel	Timber species	3	1	1	1	3
1940	N15_23	88	Unlogged	Erythropyleum suaveolens (Guill. & Perr.) Brenan	Timber species	3	0	1	0	1
1985	N15_23	88	Unlogged	Morus mesozygia Stapf	Timber species	2	0	2	0	2
2033	N15_24	88	Unlogged	Alstonia boonei De Wild.	Timber species	2	0	1	2	3
2095	N15_24	88	Unlogged	Khaya anthotheca C.DC.	Timber species	1	29	15	2	46
2103	N15_24	88	Unlogged	Maesopsis eminii Engl.	Timber species	2	0	2	2	4
2067	N15_24	88	Unlogged	Cynometra alexandri C. H. Wright	Timber species	2	87	18	1	106
2110	N15_24	88	Unlogged	Mildbraediodendron excelsum Harms	Timber species	2	0	2	1	3
2076	N15_24	88	Unlogged	Erythropyleum suaveolens (Guill. & Perr.) Brenan	Timber species	3	1	1	0	2
2112	N15_24	88	Unlogged	Morus mesozygia Stapf	Timber species	2	6	4	0	10
2203	N15_25	88	Unlogged	Entandrophragma cylindricum (Sprague) Sprague	Timber species	1	0	0	2	2
2191	N15_25	88	Unlogged	Cynometra alexandri C. H. Wright	Timber species	2	13	7	1	21
2218	N15_25	88	Unlogged	Khaya anthotheca C.DC.	Timber species	1	25	9	1	35
2232	N15_25	88	Unlogged	Maesopsis eminii Engl.	Timber species	2	0	1	1	2
2162	N15_25	88	Unlogged	Alstonia boonei De Wild.	Timber species	2	1	0	0	1
2202	N15_25	88	Unlogged	Entandrophragama utile (Dawe & Sprague) Sprague	Timber species	1	0	2	0	2
2204	N15_25	88	Unlogged	Erythropyleum suaveolens (Guill. & Perr.) Brenan	Timber species	3	0	1	0	1
2238	N15_25	88	Unlogged	Mildbraediodendron excelsum Harms	Timber species	2	0	2	0	2
2242	N15_25	88	Unlogged	Morus mesozygia Stapf	Timber species	2	1	3	0	4
2250	N15_25	88	Unlogged	Ricinodendron heudelotii (Baill.) Heckel	Timber species	3	2	2	0	4
2339	N1_16	78	Lightly logged	Khaya anthotheca C.DC.	Timber species	1	10	6	10	26
2288	N1_16	78	Lightly logged	Alstonia boonei De Wild.	Timber species	2	0	1	0	1
2314	N1_16	78	Lightly logged	Cynometra alexandri C. H. Wright	Timber species	2	17	8	0	25
2347	N1_16	78	Lightly logged	Maesopsis eminii Engl.	Timber species	2	0	2	0	2
2351	N1_16	78	Lightly logged	Milicia excelsa (Welw.) C.C. Berg	Timber species	1	0	1	0	1
2359	N1_16	78	Lightly logged	Ricinodendron heudelotii (Baill.) Heckel	Timber species	3	2	2	0	4
2438	N1_17	78	Lightly logged	Khaya anthotheca C.DC.	Timber species	1	21	15	4	40
2411	N1_17	78	Lightly logged	Cynometra alexandri C. H. Wright	Timber species	2	9	6	2	17
2384	N1_17	78	Lightly logged	Alstonia boonei De Wild.	Timber species	2	0	3	1	4
2420	N1_17	78	Lightly logged	Erythropyleum suaveolens (Guill. & Perr.) Brenan	Timber species	3	0	0	1	1
2419	N1_17	78	Lightly logged	Entandrophragma cylindricum (Sprague) Sprague	Timber species	1	0	1	0	1
2442	N1_17	78	Lightly logged	Lovoa trichilioides Harms	Timber species	1	3	2	0	5
2450	N1_17	78	Lightly logged	Milicia excelsa (Welw.) C.C. Berg	Timber species	1	1	0	0	1
2451	N1_17	78	Lightly logged	Morus mesozygia Stapf	Timber species	2	0	1	0	1
2535	N1_18	78	Lightly logged	Khaya anthotheca C.DC.	Timber species	1	8	6	4	18
2513	N1_18	78	Lightly logged	Cynometra alexandri C. H. Wright	Timber species	2	87	8	1	96
2487	N1_18	78	Lightly logged	Alstonia boonei De Wild.	Timber species	2	0	1	0	1
2548	N1_18	78	Lightly logged	Mildbraediodendron excelsum Harms	Timber species	2	0	1	0	1
2549	N1_18	78	Lightly logged	Milicia excelsa (Welw.) C.C. Berg	Timber species	1	2	3	0	5
2553	N1_18	78	Lightly logged	Morus mesozygia Stapf	Timber species	2	0	3	0	3
2628	N1_19	78	Lightly logged	Khaya anthotheca C.DC.	Timber species	1	8	14	18	40
2582	N1_19	78	Lightly logged	Alstonia boonei De Wild.	Timber species	2	0	4	0	4
2607	N1_19	78	Lightly logged	Cynometra alexandri C. H. Wright	Timber species	2	106	11	0	117
2636	N1_19	78	Lightly logged	Maesopsis eminii Engl.	Timber species	2	0	2	0	2
2641	N1_19	78	Lightly logged	Mildbraediodendron excelsum Harms	Timber species	2	1	1	0	2
2643	N1_19	78	Lightly logged	Milicia excelsa (Welw.) C.C. Berg	Timber species	1	2	3	0	5
2651	N1_19	78	Lightly logged	Ricinodendron heudelotii (Baill.) Heckel	Timber species	3	1	0	0	1
2731	N1_20	78	Lightly logged	Khaya anthotheca C.DC.	Timber species	1	19	20	14	53
2741	N1_20	78	Lightly logged	Milicia excelsa (Welw.) C.C. Berg	Timber species	1	0	1	2	3
2703	N1_20	78	Lightly logged	Cynometra alexandri C. H. Wright	Timber species	2	91	13	1	105
2715	N1_20	78	Lightly logged	Entandrophragma angolense (Welw.) C.DC.	Timber species	1	0	0	1	1
2746	N1_20	78	Lightly logged	Ricinodendron heudelotii (Baill.) Heckel	Timber species	3	1	2	1	4
2714	N1_20	78	Lightly logged	Entandrophragama utile (Dawe & Sprague) Sprague	Timber species	1	0	1	0	1
2716	N1_20	78	Lightly logged	Erythropyleum suaveolens (Guill. & Perr.) Brenan	Timber species	3	1	0	0	1
2740	N1_20	78	Lightly logged	Maesopsis eminii Engl.	Timber species	2	0	1	0	1
2806	N5_26	27	Heavily logged	Cynometra alexandri C. H. Wright	Timber species	2	28	12	2	42
2828	N5_26	27	Heavily logged	Khaya anthotheca C.DC.	Timber species	1	13	8	2	23
2837	N5_26	27	Heavily logged	Maesopsis eminii Engl.	Timber species	2	2	2	1	5
2781	N5_26	27	Heavily logged	Alstonia boonei De Wild.	Timber species	2	0	2	0	2
2813	N5_26	27	Heavily logged	Entandrophragama utile (Dawe & Sprague) Sprague	Timber species	1	1	0	0	1
2814	N5_26	27	Heavily logged	Erythropyleum suaveolens (Guill. & Perr.) Brenan	Timber species	3	3	1	0	4
2843	N5_26	27	Heavily logged	Morus mesozygia Stapf	Timber species	2	4	2	0	6
2893	N5_27	27	Heavily logged	Cynometra alexandri C. H. Wright	Timber species	2	13	4	4	21
2874	N5_27	27	Heavily logged	Alstonia boonei De Wild.	Timber species	2	0	1	2	3
2916	N5_27	27	Heavily logged	Khaya anthotheca C.DC.	Timber species	1	7	6	1	14
2922	N5_27	27	Heavily logged	Maesopsis eminii Engl.	Timber species	2	0	5	1	6
2897	N5_27	27	Heavily logged	Entandrophragma cylindricum (Sprague) Sprague	Timber species	1	0	1	0	1
2898	N5_27	27	Heavily logged	Erythropyleum suaveolens (Guill. & Perr.) Brenan	Timber species	3	1	0	0	1
2926	N5_27	27	Heavily logged	Morus mesozygia Stapf	Timber species	2	1	0	0	1
2970	N5_28	27	Heavily logged	Cynometra alexandri C. H. Wright	Timber species	2	19	6	2	27
2949	N5_28	27	Heavily logged	Alstonia boonei De Wild.	Timber species	2	0	1	1	2
2980	N5_28	27	Heavily logged	Erythropyleum suaveolens (Guill. & Perr.) Brenan	Timber species	3	3	0	1	4
3012	N5_28	27	Heavily logged	Maesopsis eminii Engl.	Timber species	2	1	2	1	4
2979	N5_28	27	Heavily logged	Entandrophragama utile (Dawe & Sprague) Sprague	Timber species	1	0	1	0	1
3002	N5_28	27	Heavily logged	Khaya anthotheca C.DC.	Timber species	1	3	1	0	4
3018	N5_28	27	Heavily logged	Morus mesozygia Stapf	Timber species	2	0	1	0	1
3042	N5_29	27	Heavily logged	Alstonia boonei De Wild.	Timber species	2	0	2	4	6
3063	N5_29	27	Heavily logged	Cynometra alexandri C. H. Wright	Timber species	2	25	5	1	31
3070	N5_29	27	Heavily logged	Erythropyleum suaveolens (Guill. & Perr.) Brenan	Timber species	3	0	0	1	1
3069	N5_29	27	Heavily logged	Entandrophragama utile (Dawe & Sprague) Sprague	Timber species	1	1	0	0	1
3082	N5_29	27	Heavily logged	Khaya anthotheca C.DC.	Timber species	1	5	9	0	14
3092	N5_29	27	Heavily logged	Maesopsis eminii Engl.	Timber species	2	0	3	0	3
3145	N5_30	27	Heavily logged	Cynometra alexandri C. H. Wright	Timber species	2	129	31	2	162
3176	N5_30	27	Heavily logged	Maesopsis eminii Engl.	Timber species	2	0	3	2	5
3151	N5_30	27	Heavily logged	Erythropyleum suaveolens (Guill. & Perr.) Brenan	Timber species	3	0	0	1	1
3121	N5_30	27	Heavily logged	Alstonia boonei De Wild.	Timber species	2	1	4	0	5
3150	N5_30	27	Heavily logged	Entandrophragma angolense (Welw.) C.DC.	Timber species	1	1	0	0	1
3165	N5_30	27	Heavily logged	Khaya anthotheca C.DC.	Timber species	1	17	4	0	21
3182	N5_30	27	Heavily logged	Morus mesozygia Stapf	Timber species	2	0	1	0	1
3239	W19_31	40	Heavily logged	Khaya anthotheca C.DC.	Timber species	1	9	9	2	20
3207	W19_31	40	Heavily logged	Alstonia boonei De Wild.	Timber species	2	0	0	1	1
3222	W19_31	40	Heavily logged	Cynometra alexandri C. H. Wright	Timber species	2	19	13	1	33
3246	W19_31	40	Heavily logged	Maesopsis eminii Engl.	Timber species	2	0	3	1	4
3253	W19_31	40	Heavily logged	Ricinodendron heudelotii (Baill.) Heckel	Timber species	3	0	0	1	1
3249	W19_31	40	Heavily logged	Morus mesozygia Stapf	Timber species	2	0	2	0	2
3307	W19_32	40	Heavily logged	Khaya anthotheca C.DC.	Timber species	1	17	11	2	30
3312	W19_32	40	Heavily logged	Maesopsis eminii Engl.	Timber species	2	0	1	2	3
3273	W19_32	40	Heavily logged	Alstonia boonei De Wild.	Timber species	2	0	9	1	10
3274	W19_32	40	Heavily logged	Alstonia boonei De Wild.	Timber species	2	1	0	0	1
3289	W19_32	40	Heavily logged	Cynometra alexandri C. H. Wright	Timber species	2	40	25	0	65
3323	W19_32	40	Heavily logged	Ricinodendron heudelotii (Baill.) Heckel	Timber species	3	0	1	0	1
3367	W19_33	40	Heavily logged	Cynometra alexandri C. H. Wright	Timber species	2	75	17	1	93
3384	W19_33	40	Heavily logged	Khaya anthotheca C.DC.	Timber species	1	38	6	1	45
3347	W19_33	40	Heavily logged	Alstonia boonei De Wild.	Timber species	2	3	12	0	15
3391	W19_33	40	Heavily logged	Maesopsis eminii Engl.	Timber species	2	0	3	0	3
3393	W19_33	40	Heavily logged	Mildbraediodendron excelsum Harms	Timber species	2	0	1	0	1
3394	W19_33	40	Heavily logged	Milicia excelsa (Welw.) C.C. Berg	Timber species	1	0	1	0	1
3435	W19_34	40	Heavily logged	Cynometra alexandri C. H. Wright	Timber species	2	4	10	2	16
3419	W19_34	40	Heavily logged	Alstonia boonei De Wild.	Timber species	2	0	3	1	4
3463	W19_34	40	Heavily logged	Maesopsis eminii Engl.	Timber species	2	0	2	1	3
3442	W19_34	40	Heavily logged	Entandrophragma cylindricum (Sprague) Sprague	Timber species	1	0	1	0	1
3453	W19_34	40	Heavily logged	Khaya anthotheca C.DC.	Timber species	1	4	21	0	25
3473	W19_34	40	Heavily logged	Ricinodendron heudelotii (Baill.) Heckel	Timber species	3	0	2	0	2
3511	W19_35	40	Heavily logged	Cynometra alexandri C. H. Wright	Timber species	2	15	18	2	35
3493	W19_35	40	Heavily logged	Alstonia boonei De Wild.	Timber species	2	0	2	1	3
3523	W19_35	40	Heavily logged	Khaya anthotheca C.DC.	Timber species	1	5	5	1	11
3514	W19_35	40	Heavily logged	Entandrophragma angolense (Welw.) C.DC.	Timber species	1	0	2	0	2
3537	W19_35	40	Heavily logged	Milicia excelsa (Welw.) C.C. Berg	Timber species	1	1	0	0	1
3538	W19_35	40	Heavily logged	Morus mesozygia Stapf	Timber species	2	1	3	0	4
3585	W20_36	60	Lightly logged	Cynometra alexandri C. H. Wright	Timber species	2	29	13	3	45
3619	W20_36	60	Lightly logged	Maesopsis eminii Engl.	Timber species	2	0	3	2	5
3564	W20_36	60	Lightly logged	Alstonia boonei De Wild.	Timber species	2	0	5	1	6
3605	W20_36	60	Lightly logged	Khaya anthotheca C.DC.	Timber species	1	5	6	1	12
3628	W20_36	60	Lightly logged	Ricinodendron heudelotii (Baill.) Heckel	Timber species	3	0	0	1	1
3590	W20_36	60	Lightly logged	Entandrophragama utile (Dawe & Sprague) Sprague	Timber species	1	0	1	0	1
3621	W20_36	60	Lightly logged	Milicia excelsa (Welw.) C.C. Berg	Timber species	1	1	0	0	1
3623	W20_36	60	Lightly logged	Morus mesozygia Stapf	Timber species	2	1	0	0	1
3686	W20_37	60	Lightly logged	Cynometra alexandri C. H. Wright	Timber species	2	8	21	8	37
3659	W20_37	60	Lightly logged	Alstonia boonei De Wild.	Timber species	2	1	2	2	5
3690	W20_37	60	Lightly logged	Erythropyleum suaveolens (Guill. & Perr.) Brenan	Timber species	3	0	0	2	2
3701	W20_37	60	Lightly logged	Khaya anthotheca C.DC.	Timber species	1	9	9	1	19
3714	W20_37	60	Lightly logged	Maesopsis eminii Engl.	Timber species	2	0	1	0	1
3717	W20_37	60	Lightly logged	Morus mesozygia Stapf	Timber species	2	1	0	0	1
3718	W20_37	60	Lightly logged	Olea capensis L. subsp. welwitschii (Knobl.) Friis & Green ((Knobl.) Gilg & G.Schellenb.	Timber species	1	1	4	0	5
3720	W20_37	60	Lightly logged	Ricinodendron heudelotii (Baill.) Heckel	Timber species	3	1	1	0	2
3744	W20_38	60	Lightly logged	Alstonia boonei De Wild.	Timber species	2	1	0	3	4
3764	W20_38	60	Lightly logged	Cynometra alexandri C. H. Wright	Timber species	2	22	13	2	37
3771	W20_38	60	Lightly logged	Erythropyleum suaveolens (Guill. & Perr.) Brenan	Timber species	3	0	2	1	3
3785	W20_38	60	Lightly logged	Khaya anthotheca C.DC.	Timber species	1	9	12	1	22
3799	W20_38	60	Lightly logged	Maesopsis eminii Engl.	Timber species	2	0	3	1	4
3805	W20_38	60	Lightly logged	Milicia excelsa (Welw.) C.C. Berg	Timber species	1	0	0	1	1
3770	W20_38	60	Lightly logged	Entandrophragama utile (Dawe & Sprague) Sprague	Timber species	1	0	1	0	1
3804	W20_38	60	Lightly logged	Mildbraediodendron excelsum Harms	Timber species	2	1	0	0	1
3807	W20_38	60	Lightly logged	Morus mesozygia Stapf	Timber species	2	0	1	0	1
3809	W20_38	60	Lightly logged	Olea capensis L. subsp. welwitschii (Knobl.) Friis & Green ((Knobl.) Gilg & G.Schellenb.	Timber species	1	0	1	0	1
3893	W20_39	60	Lightly logged	Khaya anthotheca C.DC.	Timber species	1	3	10	6	19
3905	W20_39	60	Lightly logged	Maesopsis eminii Engl.	Timber species	2	1	4	6	11
3870	W20_39	60	Lightly logged	Cynometra alexandri C. H. Wright	Timber species	2	28	12	4	44
3838	W20_39	60	Lightly logged	Alstonia boonei De Wild.	Timber species	2	1	8	3	12
3877	W20_39	60	Lightly logged	Erythropyleum suaveolens (Guill. & Perr.) Brenan	Timber species	3	0	0	2	2
3923	W20_39	60	Lightly logged	Ricinodendron heudelotii (Baill.) Heckel	Timber species	3	0	1	2	3
3909	W20_39	60	Lightly logged	Mildbraediodendron excelsum Harms	Timber species	2	0	1	1	2
3913	W20_39	60	Lightly logged	Morus mesozygia Stapf	Timber species	2	2	2	1	5
3876	W20_39	60	Lightly logged	Entandrophragma angolense (Welw.) C.DC.	Timber species	1	0	1	0	1
3910	W20_39	60	Lightly logged	Milicia excelsa (Welw.) C.C. Berg	Timber species	1	1	2	0	3
3918	W20_39	60	Lightly logged	Olea capensis L. subsp. welwitschii (Knobl.) Friis & Green ((Knobl.) Gilg & G.Schellenb.	Timber species	1	0	2	0	2
4025	W20_40	60	Lightly logged	Olea capensis L. subsp. welwitschii (Knobl.) Friis & Green ((Knobl.) Gilg & G.Schellenb.	Timber species	1	8	12	3	23
3947	W20_40	60	Lightly logged	Alstonia boonei De Wild.	Timber species	2	1	3	2	6
3980	W20_40	60	Lightly logged	Cynometra alexandri C. H. Wright	Timber species	2	25	22	2	49
3988	W20_40	60	Lightly logged	Erythropyleum suaveolens (Guill. & Perr.) Brenan	Timber species	3	0	0	1	1
4006	W20_40	60	Lightly logged	Khaya anthotheca C.DC.	Timber species	1	1	11	1	13
4031	W20_40	60	Lightly logged	Ricinodendron heudelotii (Baill.) Heckel	Timber species	3	1	1	1	3
3987	W20_40	60	Lightly logged	Entandrophragama utile (Dawe & Sprague) Sprague	Timber species	1	0	1	0	1
4016	W20_40	60	Lightly logged	Maesopsis eminii Engl.	Timber species	2	0	1	0	1
4022	W20_40	60	Lightly logged	Milicia excelsa (Welw.) C.C. Berg	Timber species	1	1	1	0	2
4024	W20_40	60	Lightly logged	Morus mesozygia Stapf	Timber species	2	0	3	0	3
4069	W21_41	28	Heavily logged	Cynometra alexandri C. H. Wright	Timber species	2	11	13	3	27
4100	W21_41	28	Heavily logged	Maesopsis eminii Engl.	Timber species	2	0	2	2	4
4088	W21_41	28	Heavily logged	Khaya anthotheca C.DC.	Timber species	1	4	7	1	12
4050	W21_41	28	Heavily logged	Alstonia boonei De Wild.	Timber species	2	0	4	0	4
4074	W21_41	28	Heavily logged	Entandrophragama utile (Dawe & Sprague) Sprague	Timber species	1	1	0	0	1
4105	W21_41	28	Heavily logged	Ricinodendron heudelotii (Baill.) Heckel	Timber species	3	0	0	0	0
4169	W21_42	28	Heavily logged	Khaya anthotheca C.DC.	Timber species	1	9	10	2	21
4127	W21_42	28	Heavily logged	Alstonia boonei De Wild.	Timber species	2	0	1	1	2
4148	W21_42	28	Heavily logged	Cynometra alexandri C. H. Wright	Timber species	2	8	8	1	17
4155	W21_42	28	Heavily logged	Entandrophragama utile (Dawe & Sprague) Sprague	Timber species	1	0	1	0	1
4178	W21_42	28	Heavily logged	Maesopsis eminii Engl.	Timber species	2	1	1	0	2
4183	W21_42	28	Heavily logged	Morus mesozygia Stapf	Timber species	2	0	1	0	1
4188	W21_42	28	Heavily logged	Ricinodendron heudelotii (Baill.) Heckel	Timber species	3	0	1	0	1
4235	W21_43	28	Heavily logged	Cynometra alexandri C. H. Wright	Timber species	2	26	11	1	38
4271	W21_43	28	Heavily logged	Maesopsis eminii Engl.	Timber species	2	0	3	1	4
4275	W21_43	28	Heavily logged	Mildbraediodendron excelsum Harms	Timber species	2	0	0	1	1
4260	W21_43	28	Heavily logged	Khaya anthotheca C.DC.	Timber species	1	5	11	0	16
4281	W21_43	28	Heavily logged	Ricinodendron heudelotii (Baill.) Heckel	Timber species	3	0	1	0	1
4324	W21_44	28	Heavily logged	Cynometra alexandri C. H. Wright	Timber species	2	15	17	1	33
4330	W21_44	28	Heavily logged	Erythropyleum suaveolens (Guill. & Perr.) Brenan	Timber species	3	0	0	1	1
4343	W21_44	28	Heavily logged	Khaya anthotheca C.DC.	Timber species	1	11	1	1	13
4358	W21_44	28	Heavily logged	Maesopsis eminii Engl.	Timber species	2	1	0	1	2
4328	W21_44	28	Heavily logged	Entandrophragama utile (Dawe & Sprague) Sprague	Timber species	1	0	1	0	1
4389	W21_45	28	Heavily logged	Alstonia boonei De Wild.	Timber species	2	1	6	1	8
4443	W21_45	28	Heavily logged	Morus mesozygia Stapf	Timber species	2	0	0	1	1
4449	W21_45	28	Heavily logged	Ricinodendron heudelotii (Baill.) Heckel	Timber species	3	0	1	1	2
4414	W21_45	28	Heavily logged	Cynometra alexandri C. H. Wright	Timber species	2	22	9	0	31
4417	W21_45	28	Heavily logged	Erythropyleum suaveolens (Guill. & Perr.) Brenan	Timber species	3	0	1	0	1
4431	W21_45	28	Heavily logged	Khaya anthotheca C.DC.	Timber species	1	2	2	0	4
