# Supplementary material for: Forest structure, timber species regeneration, and timber volume dynamics along a logging gradient in a lowland tropical rainforest in Africa: Implications for biodiversity conservation and sustainable timber management
Source: PLoS One. 2025 Jun 5;20(6):e0323413. doi: 10.1371/journal.pone.0323413 (PMC12140287; doi:10.1371/journal.pone.0323413)
Supplement: S8 Table — (CSV) [file pone.0323413.s008.csv]

	id	Year_Last.logged	Logging_intensity	Timber_Class	below10dbh	bet10and60	above60	Total counts
1	B1_1	29	Heavily logged	1	13	6	1	20
2	B1_1	29	Heavily logged	2	92	80	4	176
3	B1_1	29	Heavily logged	3	130	29	3	162
5	B1_2	29	Heavily logged	1	18	14	1	33
6	B1_2	29	Heavily logged	2	97	92	3	192
7	B1_2	29	Heavily logged	3	33	61	2	96
9	B1_3	29	Heavily logged	1	14	31	2	47
10	B1_3	29	Heavily logged	2	64	100	6	170
11	B1_3	29	Heavily logged	3	42	60	2	104
13	B1_4	29	Heavily logged	1	11	14	1	26
14	B1_4	29	Heavily logged	2	50	45	1	96
15	B1_4	29	Heavily logged	3	29	49	5	83
17	B1_5	29	Heavily logged	1	13	21	2	36
18	B1_5	29	Heavily logged	2	57	66	9	132
19	B1_5	29	Heavily logged	3	56	68	4	128
21	B2_10	85	Lightly logged	1	14	26	1	41
22	B2_10	85	Lightly logged	2	91	95	4	190
23	B2_10	85	Lightly logged	3	33	24	2	59
25	B2_6	85	Lightly logged	1	21	30	0	51
26	B2_6	85	Lightly logged	2	119	125	3	247
27	B2_6	85	Lightly logged	3	29	34	1	64
29	B2_7	85	Lightly logged	1	16	25	1	42
30	B2_7	85	Lightly logged	2	101	95	4	200
31	B2_7	85	Lightly logged	3	36	20	0	56
33	B2_8	85	Lightly logged	1	6	25	0	31
34	B2_8	85	Lightly logged	2	216	119	5	340
35	B2_8	85	Lightly logged	3	29	40	0	69
37	B2_9	85	Lightly logged	1	27	29	0	56
38	B2_9	85	Lightly logged	2	204	151	3	358
39	B2_9	85	Lightly logged	3	87	35	0	122
41	B4_11	13	Heavily logged	1	9	9	0	18
42	B4_11	13	Heavily logged	2	32	91	3	126
43	B4_11	13	Heavily logged	3	21	35	0	56
45	B4_12	13	Heavily logged	1	8	9	0	17
46	B4_12	13	Heavily logged	2	51	102	4	157
47	B4_12	13	Heavily logged	3	11	23	2	36
49	B4_13	13	Heavily logged	1	12	23	2	37
50	B4_13	13	Heavily logged	2	68	101	4	173
51	B4_13	13	Heavily logged	3	24	46	4	74
53	B4_14	13	Heavily logged	1	4	15	1	20
54	B4_14	13	Heavily logged	2	41	74	5	120
55	B4_14	13	Heavily logged	3	14	35	5	54
57	B4_15	13	Heavily logged	1	7	13	0	20
58	B4_15	13	Heavily logged	2	67	74	6	147
59	B4_15	13	Heavily logged	3	21	25	5	51
61	N15_21	88	Unlogged	1	25	17	3	45
62	N15_21	88	Unlogged	2	242	80	11	333
63	N15_21	88	Unlogged	3	64	37	6	107
65	N15_22	88	Unlogged	1	11	15	0	26
66	N15_22	88	Unlogged	2	266	143	14	423
67	N15_22	88	Unlogged	3	47	45	3	95
69	N15_23	88	Unlogged	1	24	9	2	35
70	N15_23	88	Unlogged	2	201	103	22	326
71	N15_23	88	Unlogged	3	44	26	5	75
73	N15_24	88	Unlogged	1	30	16	2	48
74	N15_24	88	Unlogged	2	349	148	10	507
75	N15_24	88	Unlogged	3	80	46	0	126
77	N15_25	88	Unlogged	1	27	12	3	42
78	N15_25	88	Unlogged	2	250	80	6	336
79	N15_25	88	Unlogged	3	65	28	0	93
81	N1_16	78	Lightly logged	1	10	7	10	27
82	N1_16	78	Lightly logged	2	121	72	1	194
83	N1_16	78	Lightly logged	3	53	39	0	92
85	N1_17	78	Lightly logged	1	25	18	4	47
86	N1_17	78	Lightly logged	2	114	60	4	178
87	N1_17	78	Lightly logged	3	73	33	2	108
89	N1_18	78	Lightly logged	1	10	9	4	23
90	N1_18	78	Lightly logged	2	259	82	3	344
91	N1_18	78	Lightly logged	3	108	47	2	157
93	N1_19	78	Lightly logged	1	10	17	18	45
94	N1_19	78	Lightly logged	2	354	96	2	452
95	N1_19	78	Lightly logged	3	65	22	0	87
97	N1_20	78	Lightly logged	1	19	23	17	59
98	N1_20	78	Lightly logged	2	248	118	5	371
99	N1_20	78	Lightly logged	3	50	53	2	105
101	N5_26	27	Heavily logged	1	19	9	2	30
102	N5_26	27	Heavily logged	2	181	99	6	286
103	N5_26	27	Heavily logged	3	33	24	0	57
105	N5_27	27	Heavily logged	1	7	8	1	16
106	N5_27	27	Heavily logged	2	254	103	11	368
107	N5_27	27	Heavily logged	3	12	13	0	25
109	N5_28	27	Heavily logged	1	4	3	0	7
110	N5_28	27	Heavily logged	2	204	89	5	298
111	N5_28	27	Heavily logged	3	14	15	2	31
113	N5_29	27	Heavily logged	1	7	11	0	18
114	N5_29	27	Heavily logged	2	116	47	10	173
115	N5_29	27	Heavily logged	3	16	11	1	28
117	N5_30	27	Heavily logged	1	19	5	0	24
118	N5_30	27	Heavily logged	2	378	164	4	546
119	N5_30	27	Heavily logged	3	19	26	2	47
121	W19_31	40	Heavily logged	1	9	10	2	21
122	W19_31	40	Heavily logged	2	224	188	5	417
123	W19_31	40	Heavily logged	3	21	33	2	56
125	W19_32	40	Heavily logged	1	17	11	2	30
126	W19_32	40	Heavily logged	2	161	123	7	291
127	W19_32	40	Heavily logged	3	45	33	0	78
129	W19_33	40	Heavily logged	1	38	7	1	46
130	W19_33	40	Heavily logged	2	259	175	2	436
131	W19_33	40	Heavily logged	3	95	34	3	132
133	W19_34	40	Heavily logged	1	6	23	0	29
134	W19_34	40	Heavily logged	2	121	135	8	264
135	W19_34	40	Heavily logged	3	31	44	0	75
137	W19_35	40	Heavily logged	1	7	7	1	15
138	W19_35	40	Heavily logged	2	75	107	7	189
139	W19_35	40	Heavily logged	3	23	25	1	49
141	W20_36	60	Lightly logged	1	8	10	1	19
142	W20_36	60	Lightly logged	2	168	123	10	301
143	W20_36	60	Lightly logged	3	42	42	1	85
145	W20_37	60	Lightly logged	1	12	17	1	30
146	W20_37	60	Lightly logged	2	124	108	16	248
147	W20_37	60	Lightly logged	3	15	25	4	44
149	W20_38	60	Lightly logged	1	11	14	2	27
150	W20_38	60	Lightly logged	2	93	104	16	213
151	W20_38	60	Lightly logged	3	13	26	1	40
153	W20_39	60	Lightly logged	1	7	24	6	37
154	W20_39	60	Lightly logged	2	166	150	25	341
155	W20_39	60	Lightly logged	3	41	40	7	88
157	W20_40	60	Lightly logged	1	11	27	4	42
158	W20_40	60	Lightly logged	2	121	118	10	249
159	W20_40	60	Lightly logged	3	18	32	4	54
161	W21_41	28	Heavily logged	1	8	9	1	18
162	W21_41	28	Heavily logged	2	192	151	6	349
163	W21_41	28	Heavily logged	3	27	16	0	43
165	W21_42	28	Heavily logged	1	15	11	2	28
166	W21_42	28	Heavily logged	2	131	99	6	236
167	W21_42	28	Heavily logged	3	15	16	1	32
169	W21_43	28	Heavily logged	1	7	15	0	22
170	W21_43	28	Heavily logged	2	136	129	7	272
171	W21_43	28	Heavily logged	3	24	28	2	54
173	W21_44	28	Heavily logged	1	11	3	1	15
174	W21_44	28	Heavily logged	2	143	111	5	259
175	W21_44	28	Heavily logged	3	34	18	1	53
177	W21_45	28	Heavily logged	1	3	4	0	7
178	W21_45	28	Heavily logged	2	120	103	3	226
179	W21_45	28	Heavily logged	3	40	25	3	68
