# Supplementary material for: Forest structure, timber species regeneration, and timber volume dynamics along a logging gradient in a lowland tropical rainforest in Africa: Implications for biodiversity conservation and sustainable timber management
Source: PLoS One. 2025 Jun 5;20(6):e0323413. doi: 10.1371/journal.pone.0323413 (PMC12140287; doi:10.1371/journal.pone.0323413)
Supplement: S9 Table — (XLSX) [file pone.0323413.s009.xlsx]

## Sheet: Sheet1
Plot_Number		Year_logged	Basal_Area (m2/ha)	Stem_Density (stems/ha)	Canopy_cover (%)	Logging_intensity	All_Timber (stems/ha)	Mahogany_Species (stems/ha)	Other_Species (stems/ha)
1	B1_1	29	19.824	84	73.3	Heavily logged	422	12	76
2	B1_2	29	21.788	128	80.5	Heavily logged	344	30	50
3	B1_3	29	24.626	140	79.1	Heavily logged	240	24	10
4	B1_4	29	20.852	112	74.4	Heavily logged	180	22	64
5	B1_5	29	27.998	150	81.9	Heavily logged	252	14	12
6	B2_6	85	21.584	126	79.5	Lightly logged	338	38	46
7	B2_7	85	15.916	80	76.4	Lightly logged	306	32	34
8	B2_8	85	25.358	142	82.4	Lightly logged	502	4	116
9	B2_9	85	23.262	168	87.8	Lightly logged	636	30	70
10	B2_10	85	27.454	152	81.9	Lightly logged	276	10	52
11	B4_11	13	17.724	116	71.3	Heavily logged	124	16	2
12	B4_12	13	18.368	94	72.1	Heavily logged	140	16	14
13	B4_13	13	22.638	116	75.5	Heavily logged	208	12	12
14	B4_14	13	23.774	112	80.3	Heavily logged	118	6	16
15	B4_15	13	25.012	116	68.2	Heavily logged	190	14	28
16	N1_16	78	24.076	94	82.6	Lightly logged	368	20	38
17	N1_17	78	19.416	78	83.7	Lightly logged	424	42	26
18	N1_18	78	22.426	106	79.8	Lightly logged	754	52	178
19	N1_19	78	52.2	104	86.7	Lightly logged	858	34	220
20	N1_20	78	43.644	192	87	Lightly logged	634	38	184
21	N15_21	88	44.026	170	89.2	Unlogged	662	50	30
22	N15_22	88	37.43	198	90.1	Unlogged	648	44	72
23	N15_23	88	51.858	188	90.5	Unlogged	538	58	44
24	N15_24	88	29.75	166	85.8	Unlogged	918	64	188
25	N15_25	88	48.084	126	94.3	Unlogged	684	54	34
26	N5_26	27	12.714	82	68.5	Heavily logged	466	28	74
27	N5_27	27	26.43	108	74.4	Heavily logged	546	14	30
28	N5_28	27	19.654	86	70.3	Heavily logged	444	6	46
29	N5_29	27	22.224	92	70.3	Heavily logged	278	12	50
30	N5_30	27	20.25	104	74.6	Heavily logged	832	36	260
31	W19_31	40	22.576	132	74.2	Heavily logged	508	18	38
32	W19_32	40	16.646	96	80.3	Heavily logged	446	34	82
33	W19_33	40	16.964	94	80.7	Heavily logged	784	56	156
34	W19_34	40	24.714	130	84.4	Heavily logged	316	8	8
35	W19_35	40	22.834	100	82.3	Heavily logged	210	16	34
36	W20_36	60	32.818	168	85.9	Lightly logged	436	32	62
37	W20_37	60	38.52	184	86	Lightly logged	302	20	22
38	W20_38	60	35.694	174	89.2	Lightly logged	234	18	48
39	W20_39	60	59.968	248	88.7	Lightly logged	428	26	66
40	W20_40	60	41.384	214	86.9	Lightly logged	300	22	54
41	W21_41	28	19.438	70	76.7	Heavily logged	454	10	24
42	W21_42	28	17.194	88	67.3	Heavily logged	322	18	18
43	W21_43	28	23.622	114	72.6	Heavily logged	334	22	52
44	W21_44	28	17.01	86	73.7	Heavily logged	376	24	32
45	W21_45	28	18.26	86	72.9	Heavily logged	326	4	46
