# Supplementary material for: Forest structure, timber species regeneration, and timber volume dynamics along a logging gradient in a lowland tropical rainforest in Africa: Implications for biodiversity conservation and sustainable timber management
Source: PLoS One. 2025 Jun 5;20(6):e0323413. doi: 10.1371/journal.pone.0323413 (PMC12140287; doi:10.1371/journal.pone.0323413)
Supplement: S10 Table — (XLSX) [file pone.0323413.s010.xlsx]

## Sheet: Sheet1
Compartment	Year_logged	Logging_intensity	Volume of all timber species for medium (DBH<60 cm) trees (m3/ha)	Volume of Mahogany for medium (DBH<60 cm) trees (m3/ha)	Volume of other harvested species for medium (DBH<60 cm) trees (m3/ha)	Volume of all timber species for large trees (DBH≥60 cm) (m3/ha)	Volume of Mahogany for large trees (DBH≥60 cm) (m3/ha)	Volume of other harvested species for large trees (DBH≥60 cm) (m3/ha)
B1_1	29	Heavily logged	52.26	0	11.26	45.4	5.18	22.42
B1_2	29	Heavily logged	56.62	3.1	7.62	31.58	3.84	13.26
B1_3	29	Heavily logged	55.24	10.3	4.24	46.8	4.38	12.96
B1_4	29	Heavily logged	53	12.5	12.32	38.66	3.8	11.1
B1_5	29	Heavily logged	55.82	7.62	12.04	67.02	7.1	23.02
B2_10	85	Lightly logged	81.96	4.68	37.3	46.14	7.16	17.78
B2_6	85	Lightly logged	59.3	6.36	13.26	35.06	0	24.68
B2_7	85	Lightly logged	43.3	11.42	10.06	31.22	3.68	32.7
B2_8	85	Lightly logged	86.1	5.76	44.88	35.38	3.8	15.88
B2_9	85	Lightly logged	76.52	6.78	19.46	19.6	9.61	26.76
B4_11	13	Heavily logged	37.12	0.74	0.48	17.64	0	8.1
B4_12	13	Heavily logged	37.26	1.42	8.7	26.9	0	6.44
B4_13	13	Heavily logged	46.28	10.68	1.94	52.06	8.18	13.58
B4_14	13	Heavily logged	48.16	11.6	10.38	65.18	0	34.7
B4_15	13	Heavily logged	42.74	2.06	17.82	80.02	0	42.84
N1_16	78	Lightly logged	38.58	15.16	15.16	50.98	40.12	3.44
N1_17	78	Lightly logged	32.04	14.8	14.96	65.94	24.92	30.82
N1_18	78	Lightly logged	50.26	19.5	29.5	66.22	44.52	2.96
N1_19	78	Lightly logged	35.3	11.38	3.54	145.54	124.57	3.2
N1_20	78	Lightly logged	73.92	27.5	9.44	176.38	100.01	48.64
N15_21	88	Unlogged	105.02	24.72	49.06	141.62	54.74	52.7
N15_22	88	Unlogged	82.94	16.4	25.18	91.74	17.12	55.5
N15_23	88	Unlogged	88	28.96	45.36	225.06	47.99	93.64
N15_24	88	Unlogged	62.68	20.72	20.7	93.98	35.4	40.96
N15_25	88	Unlogged	67.16	38.18	19.18	98.72	68.32	36.66
N5_26	27	Heavily logged	24.08	3.64	5.16	28.3	8.2	11.98
N5_27	27	Heavily logged	52.22	4.54	29.68	84.6	4.42	69.76
N5_28	27	Heavily logged	31.9	0.58	16.6	67.02	0	60.14
N5_29	27	Heavily logged	40.82	4.9	15.94	60.26	0	48.12
N5_30	27	Heavily logged	50.1	0	32.74	46.28	0	43.36
W19_31	40	Heavily logged	56.96	4.24	16.08	45.9	4.34	31.98
W19_32	40	Heavily logged	32.32	0.58	11.36	43.9	8.52	21.28
W19_33	40	Heavily logged	48.94	0.02	14.72	26.88	3.8	11.34
W19_34	40	Heavily logged	62.22	12.86	27.06	58.3	0	35.4
W19_35	40	Heavily logged	49.38	4.88	5.86	60.34	4.38	16.7
W20_36	60	Lightly logged	88.4	3.72	43.12	71.64	3	49.94		6.72
W20_37	60	Lightly logged	65.9	1.77	14.48	112.88	3.48	81.38		5.25
W20_38	60	Lightly logged	67.06	7.15	17.08	93.76	4.22	52.32		11.37
W20_39	60	Lightly logged	109.68	2.7	25.36	204.6	32.34	118.06		35.04
W20_40	60	Lightly logged	93.78	10.41	17.24	80.34	4.74	33.02		15.15
W21_41	28	Heavily logged	43.08	9.08	25	65.7	3.98	58.5
W21_42	28	Heavily logged	39.52	14.44	7.84	45.9	10.5	10.34
W21_43	28	Heavily logged	52.2	7.22	5.7	63.52	0	22.78
W21_44	28	Heavily logged	28.58	0	5.3	49.12	7.58	31.04
W21_45	28	Heavily logged	38.94	0	6.44	44.32	0	33.2
