# Supplementary material for: Forest structure, timber species regeneration, and timber volume dynamics along a logging gradient in a lowland tropical rainforest in Africa: Implications for biodiversity conservation and sustainable timber management
Source: PLoS One. 2025 Jun 5;20(6):e0323413. doi: 10.1371/journal.pone.0323413 (PMC12140287; doi:10.1371/journal.pone.0323413)
Supplement: S11 Table — (XLSX) [file pone.0323413.s011.xlsx]

## Sheet: Sheet1
Compartment	Year_logged	Logging_intensity	Volume of timber species (m3/ha)	Volume of Mahogany (m3/ha)	Volume of other harvested species (m3/ha)
B1_1	29	Heavily logged	97.66	5.18	33.68
B1_2	29	Heavily logged	88.2	6.94	20.88
B1_3	29	Heavily logged	102.04	14.68	17.2
B1_4	29	Heavily logged	91.66	16.3	23.42
B1_5	29	Heavily logged	122.84	14.72	35.06
B2_10	85	Lightly logged	128.1	11.84	55.08
B2_6	85	Lightly logged	94.36	6.36	37.94
B2_7	85	Lightly logged	74.52	9.76	42.76
B2_8	85	Lightly logged	121.48	5.76	60.76
B2_9	85	Lightly logged	96.12	16.39	46.22
B4_11	13	Heavily logged	54.76	0.74	8.58
B4_12	13	Heavily logged	64.16	1.42	15.14
B4_13	13	Heavily logged	98.34	18.86	15.52
B4_14	13	Heavily logged	113.34	11.6	45.08
B4_15	13	Heavily logged	122.76	2.06	60.66
N1_16	78	Lightly logged	89.56	55.28	18.6
N1_17	78	Lightly logged	97.98	39.72	45.78
N1_18	78	Lightly logged	116.48	64.02	32.46
N1_19	78	Lightly logged	180.84	135.95	6.74
N1_20	78	Lightly logged	250.3	127.51	58.08
N15_21	88	Unlogged	246.64	79.46	101.76
N15_22	88	Unlogged	174.68	33.52	80.68
N15_23	88	Unlogged	313.06	76.95	139
N15_24	88	Unlogged	156.66	56.12	61.66
N15_25	88	Unlogged	165.88	106.5	55.84
N5_26	27	Heavily logged	52.38	11.84	17.14
N5_27	27	Heavily logged	136.82	8.96	99.44
N5_28	27	Heavily logged	98.92	0.58	76.74
N5_29	27	Heavily logged	101.08	4.9	64.06
N5_30	27	Heavily logged	96.38	0	76.1
W19_31	40	Heavily logged	102.86	8.58	48.06
W19_32	40	Heavily logged	76.22	9.1	32.64
W19_33	40	Heavily logged	75.82	3.82	26.06
W19_34	40	Heavily logged	120.52	12.86	62.46
W19_35	40	Heavily logged	109.72	9.26	22.56
W20_36	60	Lightly logged	160.04	6.72	93.06
W20_37	60	Lightly logged	178.78	5.25	95.86
W20_38	60	Lightly logged	160.82	11.37	69.4
W20_39	60	Lightly logged	314.28	35.04	143.42
W20_40	60	Lightly logged	174.12	15.15	50.26
W21_41	28	Heavily logged	108.78	13.06	83.5
W21_42	28	Heavily logged	85.42	24.94	18.18
W21_43	28	Heavily logged	115.72	7.22	28.48
W21_44	28	Heavily logged	77.7	7.58	36.34
W21_45	28	Heavily logged	83.26	0	39.64
