# Supplementary material for: Forest structure, timber species regeneration, and timber volume dynamics along a logging gradient in a lowland tropical rainforest in Africa: Implications for biodiversity conservation and sustainable timber management
Source: PLoS One. 2025 Jun 5;20(6):e0323413. doi: 10.1371/journal.pone.0323413 (PMC12140287; doi:10.1371/journal.pone.0323413)
Supplement: S12 Table — (CSV) [file pone.0323413.s012.csv]

Compartment No.	Plot No.	loggingst	Year_lastlogged (yr)	Number of stems/ha	Volume_removed (m3/ha)	Vol_recovered (m3/ha)	Enrichment_Planting	Quantity of arboricide applied (Litre/ha)	Quantity of arboricide applied (Litre/ha)	Quantity of arboricide applied (Litre/ha)
B2	6	logged	85	10	33.9	6.36	NO	20.4	20.4	20.4
B2	7	logged	85	12	33.9	15.1	NO	20.4	20.4	20.4
B2	8	logged	85	8	33.9	9.56	NO	20.4	20.4	20.4
B2	9	logged	85	11	33.9	13.39	NO	20.4	20.4	20.4
B2	10	logged	85	17	33.9	11.84	NO	20.4	20.4	20.4
W20	36	logged	59	8	20.3	6.72	NO	41.4	41.4	41.4
W20	37	logged	59	8	20.3	5.25	NO	41.4	41.4	41.4
W20	38	logged	59	6	20.3	11.37	NO	41.4	41.4	41.4
W20	39	logged	59	19	20.3	35.05	NO	41.4	41.4	41.4
W20	40	logged	59	11	20.3	13.82	NO	41.4	41.4	41.4
N1	16	logged	78	20	47.1	55.28	YES	16.6	11.1	22
N1	17	logged	78	15	47.1	39.72	YES	16.6	11.1	22
N1	18	logged	78	22	47.1	64.02	YES	16.6	11.1	22
N1	19	logged	78	47	47.1	135.95	YES	16.6	11.1	22
N1	20	logged	78	40	47.1	109.52	YES	16.6	11.1	22
N15	21	unlogged	88	22	0	79.46	NO	0	0	0
N15	22	unlogged	88	17	0	33.52	NO	0	0	0
N15	23	unlogged	88	15	0	76.95	NO	0	0	0
N15	24	unlogged	88	11	0	56.12	NO	0	0	0
N15	25	unlogged	88	21	0	96.48	NO	0	0	0
